# Supplementary material for: Epitranscriptomic Analysis of the Ventral Hippocampus in a Mouse Model of Post-Traumatic Stress Disorder Following Deep Brain Stimulation Treatment of the Basolateral Amygdala
Source: Brain Sci. 2025 Apr 29;15(5):473. doi: 10.3390/brainsci15050473 (PMC12109718; doi:10.3390/brainsci15050473)
Supplement: Supplementary file 1 [file brainsci-15-00473-s001.zip]

Archive with 2 entries (2 files):
- supplementary materials-4.28.pdf
- Table S1.Specific data for Figure 3.xls
