# Supplementary material for: Epitranscriptomic Analysis of the Ventral Hippocampus in a Mouse Model of Post-Traumatic Stress Disorder Following Deep Brain Stimulation Treatment of the Basolateral Amygdala
Source: Brain Sci. 2025 Apr 29;15(5):473. doi: 10.3390/brainsci15050473 (PMC12109718; doi:10.3390/brainsci15050473)
Supplement: Supplementary file 1 [file brainsci-15-00473-s001.zip › Table S1.Specific data for Figure 3.xls]

## Sheet: hyper FS vs. Ctrl
#Column "GO.ID" stands for the ID of gene ontology term
#Column "Term" stands for the name of gene ontology term
#Column "Ontology" stands for the ontology of GOID belongs to
#Column "Count" stands for the number of DE genes associated with the listed GOID
#Column "Pop.Hits" stands for the number of background population genes associated with the listed GOID
#Column "List.Total" stands for the total number of DE genes
#Column "Pop.Total" stands for the total number of background population genes
#Column "Fold.Enrichment" stands for the Fold Enrichment value of the GOID, it equals (Count/Pop.Hits)/(List.Total/Pop.Total)
#Column "Pvalue" stands for the significance testing value of the GOID
#Column "FDR" stands for the false discovery rate of the GOID, using Benjamini & Hochberg (1995) method
#Column "Enrichment.Score" stands for the Enrichment Score value of the GOID, it equals (-log10(Pvalue))
#Column "Gene.Ratio" stands for the Gene Ratio value genes associated with the GOID, it equals (Count/List.Total)
#Column "GENES" stands for the DE genes associated with the GOID
GO.ID	Term	Ontology	Count	Pop.Hits	List.Total	Pop.Total	Fold.Enrichment	Pvalue	FDR	Enrichment.Score	Gene.Ratio	GENES
GO:0005085	guanyl-nucleotide exchange factor activity	Molecular function	19	323	508	17548	2.03196	0.00286399	0.371173	2.54303	0.0374016	NRG4//FGFR3//FGFR2//LAT//IL3//PDGFRB//CAMK2A//VAV3//PLEKHG4//ECT2L//ARHGEF10L//ARHGEF2//RAB3IP//TRAPPC3//RIC1//DENND1C//DENND4B//RPGR//TBXA2R
GO:0031267	small GTPase binding	Molecular function	29	570	508	17548	1.75747	0.0024655	0.355032	2.6081	0.0570866	NRG4//FGFR3//FGFR2//LAT//IL3//PDGFRB//CAMK2A//VAV3//PLEKHG4//ECT2L//ARHGEF10L//ARHGEF2//TRIOBP//RAB3IP//TRAPPC3//RIC1//DENND1C//DENND4B//SGSM1//TBC1D2B//TBC1D2//RABGGTB//RAC1//STXBP5L//ARHGDIB//SRGAP1//ASAP1//ASAP3//ARAP3
GO:0008134	transcription factor binding	Molecular function	31	620	508	17548	1.72717	0.00231565	0.355032	2.63533	0.0610236	PITX1//GTF2E2//PITX2//EOMES//GTF2A2//SUMO2//PER3//CNOT2//PROX1//HNRNPF//ARNTL//FUS//THRAP3//RUNX2//RARG//DAXX//KDM4C//KDM3A//NCOA4//RNF14//IFRD1//ZMYND8//SORBS3//CNOT7//PAX6//CDK12//MLX//TFDP2//UBE2I//CDK13//ARHGEF2
GO:0015238	drug transmembrane transporter activity	Molecular function	9	99	508	17548	3.1403	0.00229351	0.355032	2.6395	0.0177165	SLC7A2//SLC22A1//OCA2//FOLR2//SFXN5//SLC38A5//SLC19A3//AQP1//RTBDN
GO:0005088	Ras guanyl-nucleotide exchange factor activity	Molecular function	17	251	508	17548	2.33959	0.00106932	0.230974	2.97089	0.0334646	VAV3//PLEKHG4//ECT2L//ARHGEF10L//ARHGEF2//RAB3IP//TRAPPC3//RIC1//DENND1C//DENND4B//NRG4//FGFR3//FGFR2//LAT//IL3//PDGFRB//CAMK2A
GO:0004115	3',5'-cyclic-AMP phosphodiesterase activity	Molecular function	4	15	508	17548	9.21155	0.000734758	0.190449	3.13386	0.00787402	PDE10A//PDE11A//PDE4B//PDE4D
GO:0030551	cyclic nucleotide binding	Molecular function	6	38	508	17548	5.45421	0.00071764	0.190449	3.14409	0.011811	PDE10A//BVES//PDE4B//PDE4D//PRKAR1A//PDE11A
GO:0090482	vitamin transmembrane transporter activity	Molecular function	5	25	508	17548	6.90866	0.000655382	0.190449	3.18351	0.00984252	FOLR2//SLC19A3//RTBDN//SLC2A1//SLC2A3
GO:0030552	cAMP binding	Molecular function	5	24	508	17548	7.19652	0.000536969	0.190449	3.27005	0.00984252	PDE10A//BVES//PDE4B//PDE4D//PRKAR1A
GO:0005515	protein binding	Molecular function	377	11565	508	17548	1.12606	2.6175e-05	0.0339228	4.58211	0.742126	STX19//STX16//PITX1//GTF2E2//PITX2//EOMES//GTF2A2//SUMO2//PER3//CNOT2//APCS//RGS19//RFFL//CST9//CD177//TTN//DAXX//SYNPO2//FMN1//DST//TNNT2//TNS1//VASP//WIPF1//DIXDC1//TRAT1//VAV3//LAT//ARHGAP6//SH2D1A//ARHGEF10L//RPGR//TBXA2R//ARHGEF2//NRG4//FGFR3//FGFR2//IL3//PDGFRB//CAMK2A//PLEKHG4//ECT2L//DHRS4//DAO//IGFBP1//LTA//ACOX3//RIPK2//CD72//GALNT11//PTCH1//TMBIM1//IL19//INHBC//AREG//SPP1//PDGFC//ITGA2…
GO:0005924	cell-substrate adherens junction	Cellular component	23	396	530	18698	2.04905	0.000985253	0.0768778	3.00645	0.0433962	SORBS3//TRIOBP//SYNPO2//FGFR3//TNS2//ITGA2//RHOG//NEDD9//PDGFRB//ASAP3//RAC1//RPL22//DST//TSPAN4//TNS1//VASP//ZYX//ARHGAP24//SORBS2//DIXDC1//NUMB//STX16//ARHGEF2
GO:0005925	focal adhesion	Cellular component	23	393	530	18698	2.06469	0.000890079	0.0768778	3.05057	0.0433962	SORBS3//TRIOBP//SYNPO2//FGFR3//TNS2//ITGA2//RHOG//NEDD9//PDGFRB//ASAP3//RAC1//RPL22//DST//TSPAN4//TNS1//VASP//ZYX//ARHGAP24//SORBS2//DIXDC1//NUMB//STX16//ARHGEF2
GO:0030018	Z disc	Cellular component	11	125	530	18698	3.10457	0.000863764	0.0768778	3.0636	0.0207547	SYNPO2//ANK1//KCNN2//PDE4B//PSEN2//JPH2//SLC2A1//DST//TTN//SORBS2//HOMER1
GO:0043227	membrane-bounded organelle	Cellular component	393	12616	530	18698	1.09898	0.000417655	0.0512523	3.37918	0.741509	SLC35B1//CTSG//SYNPO2//NSMCE1//FGFR2//PLCH1//GLRA1//ICA1//ARNTL//MGST2//OAS2//ASAP1//CYP39A1//PDGFRB//POLE2//PLXNA3//ASAP3//AGK//ANKS1B//PTCH1//TMBIM1//ARAP3//TFAP2A//TM7SF2//DENND1C//STARD3NL//GARNL3//STX16//PPT2//CD40//FMO2//FMO5//SPCS2//KCNE3//SPNS3//ANO5//PKM//GIPC2//PRKCZ//KIF9//TSPAN4//RIPK2//ARHGEF2//MICU1//DHRS4//PSTK//DNAJC19//CPT1B//APOOL//ETFRF1//GPAT2//LARS2//SACS//GPX4//MTHFD2L//NDUF…
GO:0043226	organelle	Cellular component	419	13597	530	18698	1.08715	0.000400087	0.0512523	3.39785	0.790566	GPR161//PKM//CEP41//CFAP61//LDHC//SLC35B1//CTSG//SYNPO2//NSMCE1//FGFR2//PLCH1//GLRA1//ICA1//ARNTL//MGST2//OAS2//ASAP1//CYP39A1//PDGFRB//POLE2//PLXNA3//ASAP3//AGK//ANKS1B//PTCH1//TMBIM1//ARAP3//TFAP2A//TM7SF2//DENND1C//STARD3NL//GARNL3//STX16//PPT2//CD40//KCNE3//SPNS3//ANO5//GIPC2//PRKCZ//KIF9//TSPAN4//RIPK2//ARHGEF2//ADORA2A//SAMD14//MPP2//PDE4B//RTN4//CAMK2A//DCLK1//HOMER1//MICU1//DHRS4//PSTK//D…
GO:0044424	intracellular part	Cellular component	444	14395	530	18698	1.08815	5.96612e-05	0.0102498	4.22431	0.837736	UBR3//ASB3//RNF14//EXOSC4//RGS19//GNGT2//CCNA2//PSMA3//KCNE3//CAMKK2//CELF2//IFI44L//DIDO1//KRR1//NUDT3//IRAK3//RFFL//GPHB5//TSACC//SGSM1//ADRA1B//SMYD1//CTSG//DAXX//DCN//DNASE1L2//AIF1//CEP112//SAMD14//SLC39A11//EYA3//FGFR3//FGFR2//PLCH1//KLHDC10//SIN3B//NEDD4L//WDR7//ZMYND8//EIF4E1B//HYPK//TNFAIP8//SPATS2L//AUTS2//FBXO6//VPS33B//SACS//SH3PXD2B//CEP57L1//GSTT2//OLA1//CNOT7//PADI1//HNMT//PRMT1//H…
GO:0005622	intracellular	Cellular component	452	14673	530	18698	1.08677	3.58007e-05	0.00768821	4.44611	0.85283	ENO3//DNTTIP1//SIN3B//MORF4L2//SGMS1//F8//HS3ST5//TRAPPC3//GOLGB1//ICA1//AREG//OSBP//SLC35B3//PDGFC//PSEN2//RIC1//RAC1//RHO//GALNT11//SLC2A1//SREBF1//STX16//SEC16A//UBR3//ASB3//RNF14//EXOSC4//RPL7L1//RPL22//RPL23A//ATP6V0A4//PBRM1//NCAPD2//TTN//U2AF2//RGS19//GNGT2//CCNA2//GTF2H4//PSMA3//STAG1//DAXX//DSCC1//SYCP2L//NSMCE1//XRCC1//PARPBP//KDM3A//HP1BP3//KDM4C//PAX6//POU4F1//RARG//RBBP4//RUNX2//SYCP…
GO:0005737	cytoplasm	Cellular component	372	11544	530	18698	1.13686	2.27677e-05	0.00651915	4.64268	0.701887	FGFR2//MYO7A//MYO10//NEDD9//PSEN2//BFSP1//DST//PRKCZ//ANK1//JPH2//CFAP61//PRKAR1A//ENO3//SGMS1//F8//HS3ST5//TRAPPC3//GOLGB1//ICA1//AREG//OSBP//SLC35B3//PDGFC//RIC1//RAC1//RHO//GALNT11//SLC2A1//SREBF1//STX16//SEC16A//EXOSC4//RPL7L1//RPL22//RPL23A//ATP6V0A4//SYVN1//PDE4B//CNOT7//CNOT2//VPS53//DNAJC19//TBXA2R//ACRBP//EQTN//VPS33B//KCNQ1//MCOLN1//RAB27A//SHKBP1//PPT2//MICU1//DHRS4//PSTK//CPT1B//APOOL…
GO:0005623	cell	Cellular component	505	16915	530	18698	1.05327	2.19384e-05	0.00651915	4.65879	0.95283	ENO3//KCNE3//CDH7//OCLN//KCNK7//LHFPL2//SPRY1//VAV3//BVES//IRAK3//GPR45//LYPD1//RFFL//CLCNKB//TMPRSS11B//ADORA2A//SLC38A6//NRG4//ADRA1B//GPAT2//CTSG//SLC30A8//DPP6//CEP112//SLC39A11//ANO5//F2RL2//F8//FGFR3//FGFR2//PLCH1//FCHO1//NEDD4L//TNS2//FOLR2//RIMBP2//CIZ1//SGMS1//CLEC4E//LAT//P2RY10//GLRA1//GNGT2//ANK1//GUCY2D//HNRNPF//HTR1B//FFAR4//FMN1//AQP1//TNFRSF9//INPP5D//ITGA2//ITGAL//ITGAX//CD82//KC…
GO:0044464	cell part	Cellular component	505	16886	530	18698	1.05508	1.34767e-05	0.00651915	4.87042	0.95283	KCNE3//CDH7//OCLN//KCNK7//LHFPL2//SPRY1//VAV3//BVES//IRAK3//GPR45//LYPD1//RFFL//CLCNKB//TMPRSS11B//ADORA2A//SLC38A6//NRG4//ADRA1B//GPAT2//CTSG//SLC30A8//DPP6//CEP112//SLC39A11//ENO3//ANO5//F2RL2//F8//FGFR3//FGFR2//PLCH1//FCHO1//NEDD4L//TNS2//FOLR2//RIMBP2//CIZ1//SGMS1//CLEC4E//LAT//P2RY10//GLRA1//GNGT2//ANK1//GUCY2D//HNRNPF//HTR1B//FFAR4//FMN1//AQP1//TNFRSF9//INPP5D//ITGA2//ITGAL//ITGAX//CD82//KC…
GO:0033993	response to lipid	Biological process	42	900	510	17653	1.61531	0.00154281	0.703631	2.81169	0.0823529	NR6A1//THRAP3//DAXX//KDM3A//NCOA4//RNF14//RIPK2//PRKCA//AREG//PDGFRB//PTCH1//IL18BP//IRAK3//DCN//FGFR2//TNFRSF9//LTA//MGST2//PPBP//RPS6KB1//CD40//RARG//SREBF1//TYMS//CNOT2//PITX2//SPP1//TBXA2R//AIF1//HTR1B//CTSG//PDE4B//PDE4D//STRA8//AQP1//ADTRP//ITGA2//POU4F1//CCNA2//PID1//DDIT4//ARNTL
GO:0006198	cAMP catabolic process	Biological process	4	18	510	17653	7.69194	0.00152601	0.703631	2.81644	0.00784314	MAPK7//PDE10A//PDE4B//PDE4D
GO:0006996	organelle organization	Biological process	141	3888	510	17653	1.25528	0.00141929	0.703631	2.84793	0.276471	RPL23A//SYNPO2//CEP57L1//SPRY1//PAX6//ARHGEF2//WIPF1//CUL9//PRKCZ//ATXN7//FANCM//CETN2//GTF2H4//MYO7A//DAXX//HP1BP3//TRIOBP//AIF1//NEDD9//RHOG//ARHGEF10L//RAC1//CYLC1//ANK1//BFSP1//ARAP3//SIPA1//DST//VAV3//STX19//STX16//RBBP4//ZFAND6//NAA10//PADI1//NFE2//PBRM1//SMYD1//MORF4L2//DNAJC19//GABPB1//SORBS3//SAMD14//TTN//SORBS2//KIF24//STMN4//SEC16A//GOLGB1//VPS33B//STAG1//NCAPD2//PRKCA//AAAS//CDK13//CD…
GO:0016043	cellular component organization	Biological process	214	6269	510	17653	1.18158	0.00130371	0.703631	2.88482	0.419608	RPL23A//SYNPO2//CEP57L1//SPRY1//PAX6//ARHGEF2//WIPF1//CUL9//PRKCZ//ATXN7//RBM5//FANCM//CETN2//GTF2H4//CDH7//RHOG//RAC1//UPK3A//MYO7A//PRKCA//DAXX//HP1BP3//TRIOBP//AIF1//NEDD9//ARHGEF10L//CYLC1//ANK1//BFSP1//ARAP3//SIPA1//DST//VAV3//STX19//STX16//RBBP4//ZFAND6//NAA10//PADI1//NFE2//PBRM1//SMYD1//MORF4L2//CELF2//SRSF5//APCS//DNAJC19//AQP1//IGLL1//GABPB1//SORBS3//SAMD14//TTN//SORBS2//KIF24//STMN4//SE…
GO:0050817	coagulation	Biological process	21	347	510	17653	2.09478	0.00121605	0.703631	2.91505	0.0411765	ADORA2A//F2RL2//F8//ITGA2//NFE2//PRKAR1A//PDGFC//CD177//RAB27A//RAC1//HS3ST5//VAV3//LAT//RHOG//PIK3CG//PRKCA//CD40//TBXA2R//ADTRP//KRT1//VPS33B
GO:0042753	positive regulation of circadian rhythm	Biological process	4	17	510	17653	8.14441	0.00121441	0.703631	2.91564	0.00784314	ADORA2A//GHRH//ARNTL//THRAP3
GO:0048589	developmental growth	Biological process	33	609	510	17653	1.87562	0.000423292	0.703631	3.37336	0.0647059	BMPR1B//PALB2//FGFR3//FGFR2//RARG//IFRD1//RTN4//TNS2//PDE4D//RBBP6//PTCH1//GHRH//SH3PXD2B//IGFBP1//NINJ2//TM4SF4//ENO3//PKM//RPS6KB1//AUTS2//DCLK1//SPP1//PLXNA3//PRKAR1A//PROX1//PDGFRB//SPRY1//AREG//SORBS2//FMN1//NEDD4L//PRKCZ//TYMS
GO:0042060	wound healing	Biological process	31	542	510	17653	1.97975	0.000251519	0.567008	3.59943	0.0607843	ADORA2A//F2RL2//F8//ITGA2//NFE2//PRKAR1A//PDGFC//CD177//RAB27A//RAC1//VAV3//LAT//RHOG//PIK3CG//PRKCA//CD40//TBXA2R//ADTRP//IGFBP1//NINJ2//TM4SF4//KRT1//ENO3//IFRD1//PKM//APCS//VPS33B//DCN//FGFR2//PDGFRB//SPRR3
GO:0051056	regulation of small GTPase mediated signal transduction	Biological process	23	339	510	17653	2.34842	0.000143754	0.486106	3.84238	0.045098	ASAP1//ASAP3//ARAP3//DENND4B//AUTS2//VAV3//PLEKHG4//ECT2L//ARHGDIB//ARHGEF10L//ARHGEF2//F2RL2//P2RY10//PDGFRB//RAC1//SPRY1//CDON//RHOG//ARHGAP6//SRGAP1//SIPA1//ARHGAP24//GARNL3
GO:0009611	response to wounding	Biological process	37	655	510	17653	1.95528	8.33346e-05	0.486106	4.07917	0.072549	ADORA2A//F2RL2//F8//ITGA2//NFE2//PRKAR1A//PDGFC//CD177//RAB27A//RAC1//VAV3//LAT//RHOG//PIK3CG//PRKCA//CD40//TBXA2R//ADTRP//DCN//FGFR2//PDGFRB//SPRR3//IGFBP1//NINJ2//TM4SF4//KRT1//ENO3//IFRD1//PKM//AIF1//SPP1//RTN4//APCS//VPS33B//PAX6//RPS6KB1//DST

## Sheet: hypo FS vs. Ctrl
#Column "GO.ID" stands for the ID of gene ontology term
#Column "Term" stands for the name of gene ontology term
#Column "Ontology" stands for the ontology of GOID belongs to
#Column "Count" stands for the number of DE genes associated with the listed GOID
#Column "Pop.Hits" stands for the number of background population genes associated with the listed GOID
#Column "List.Total" stands for the total number of DE genes
#Column "Pop.Total" stands for the total number of background population genes
#Column "Fold.Enrichment" stands for the Fold Enrichment value of the GOID, it equals (Count/Pop.Hits)/(List.Total/Pop.Total)
#Column "Pvalue" stands for the significance testing value of the GOID
#Column "FDR" stands for the false discovery rate of the GOID, using Benjamini & Hochberg (1995) method
#Column "Enrichment.Score" stands for the Enrichment Score value of the GOID, it equals (-log10(Pvalue))
#Column "Gene.Ratio" stands for the Gene Ratio value genes associated with the GOID, it equals (Count/List.Total)
#Column "GENES" stands for the DE genes associated with the GOID
GO.ID	Term	Ontology	Count	Pop.Hits	List.Total	Pop.Total	Fold.Enrichment	Pvalue	FDR	Enrichment.Score	Gene.Ratio	GENES
GO:0019900	kinase binding	Molecular function	12	739	134	17548	2.12647	0.0110621	1	1.95616	0.0895522	ABL1//NEK6//RFFL//PIFO//SPRED2//RHOD//FAM83E//STX17//SREBF1//PIWIL1//TEK//IL1RAP
GO:0032559	adenyl ribonucleotide binding	Molecular function	20	1510	134	17548	1.73451	0.0106617	1	1.97217	0.149254	HYOU1//NEK6//DDX11//DNAH10//FARSA//HSPA4L//MAST3//ABL1//PARS2//TOR2A//HK1//KIF7//MYLK//VARS2//TEK//MYH14//PIP4K2C//MKNK1//PAPSS1//PKDCC
GO:0008092	cytoskeletal protein binding	Molecular function	14	908	134	17548	2.01913	0.00957787	1	2.01873	0.104478	EMD//MYLK//PLEC//ABL1//MID2//KIF7//NME8//MYH14//BRCA1//NEK6//PIFO//ARHGEF10//CTNNA3//PACSIN1
GO:0005524	ATP binding	Molecular function	20	1474	134	17548	1.77687	0.00828638	1	2.08164	0.149254	HYOU1//NEK6//DDX11//DNAH10//FARSA//HSPA4L//MAST3//ABL1//PARS2//TOR2A//HK1//KIF7//MYLK//VARS2//TEK//MYH14//PIP4K2C//MKNK1//PAPSS1//PKDCC
GO:1990939	ATP-dependent microtubule motor activity	Molecular function	3	49	134	17548	8.01767	0.00620833	1	2.20703	0.0223881	DNAH10//WDR63//KIF7
GO:0019901	protein kinase binding	Molecular function	12	660	134	17548	2.381	0.00468318	1	2.32946	0.0895522	ABL1//TEK//IL1RAP//NEK6//RFFL//PIFO//SPRED2//RHOD//FAM83E//STX17//SREBF1//PIWIL1
GO:0016875	ligase activity, forming carbon-oxygen bonds	Molecular function	3	44	134	17548	8.92877	0.00458801	1	2.33838	0.0223881	FARSA//PARS2//VARS2
GO:0004812	aminoacyl-tRNA ligase activity	Molecular function	3	44	134	17548	8.92877	0.00458801	1	2.33838	0.0223881	FARSA//PARS2//VARS2
GO:0003774	motor activity	Molecular function	5	137	134	17548	4.77939	0.00402784	1	2.39493	0.0373134	MYH14//KIF7//DNAH10//WDR63//CCDC102A
GO:0019894	kinesin binding	Molecular function	3	40	134	17548	9.82164	0.00349937	1	2.45601	0.0223881	NEK6//PIFO//ARHGEF10
GO:0032432	actin filament bundle	Cellular component	3	60	141	18698	6.6305	0.0105003	0.901977	1.9788	0.0212766	MYLK//TEK//MYH14
GO:0097517	contractile actin filament bundle	Cellular component	3	54	141	18698	7.36722	0.00786401	0.750576	2.10436	0.0212766	MYLK//TEK//MYH14
GO:0001725	stress fiber	Cellular component	3	54	141	18698	7.36722	0.00786401	0.750576	2.10436	0.0212766	MYLK//TEK//MYH14
GO:0005815	microtubule organizing center	Cellular component	12	704	141	18698	2.2604	0.00706632	0.750576	2.15081	0.0851064	NEK6//DDX11//PSEN1//MAD1L1//ARHGEF10//PDE4DIP//PIFO//KIF7//EMD//BRCA1//TEK//CENPU
GO:0030286	dynein complex	Cellular component	3	49	141	18698	8.11898	0.00600294	0.750576	2.22164	0.0212766	NME8//WDR63//DNAH10
GO:0005829	cytosol	Cellular component	52	5022	141	18698	1.3731	0.00568885	0.750576	2.24498	0.368794	AIM2//RASGRP1//HTATIP2//MGEA5//NEK6//PLCD3//NT5C3B//RFFL//GOT1L1//CRYAA//CDAN1//SPC24//SPRED2//FARSA//HSPA4L//PEG10//ABL1//RHOD//PACSIN1//HK1//INPP5D//SLC27A1//KRT39//MSRA//NUDT1//MYLK//PAFAH1B2//PLEC//STX17//VARS2//RGS3//RLBP1//SREBF1//TFAP2C//TGM1//TRIM26//SLBP//WDR77//CENPU//MYH14//PIP4K2C//KCNIP4//PTP4A2//CAPNS1//CAST//MAD1L1//KBTBD8//SPSB2//MKNK1//CRADD//PAPSS1//ARHGEF10
GO:0015630	microtubule cytoskeleton	Cellular component	18	1152	141	18698	2.07203	0.0026092	0.560325	2.58349	0.12766	NEK6//TEK//CENPU//MAD1L1//KBTBD8//MID2//DNAH10//EMD//KIF7//DDX11//PSEN1//ARHGEF10//PDE4DIP//PIFO//SNPH//WDR63//NME8//BRCA1
GO:0044430	cytoskeletal part	Cellular component	23	1622	141	18698	1.88041	0.00233333	0.560325	2.63202	0.163121	NEK6//DDX11//CFAP221//TEK//CENPU//MAD1L1//KBTBD8//CCDC102A//PSEN1//MYH14//ARHGEF10//PDE4DIP//PIFO//KIF7//WDR63//DNAH10//MYLK//KRT39//MID2//EMD//BRCA1//NME8//SNPH
GO:0005790	smooth endoplasmic reticulum	Cellular component	3	33	141	18698	12.0554	0.00194062	0.560325	2.71206	0.0212766	STX17//HYOU1//PSEN1
GO:0005856	cytoskeleton	Cellular component	30	2126	141	18698	1.87126	0.000497476	0.427332	3.30323	0.212766	ABL1//MSRA//MYLK//PLEC//TEK//CCDC102A//MYH14//NEK6//CENPU//MAD1L1//KBTBD8//MID2//DNAH10//EMD//KIF7//KRT39//DDX11//CFAP221//PSEN1//ARHGEF10//PDE4DIP//SNPH//BRCA1//WDR63//PIFO//NME8//FRMPD2//CTNNA3//INPP5D//SGCE
GO:0007044	cell-substrate junction assembly	Biological process	4	89	132	17653	6.01055	0.00446673	1	2.35001	0.030303	PLEC//RHOD//ABL1//TEK
GO:1904036	negative regulation of epithelial cell apoptotic process	Biological process	3	41	132	17653	9.78548	0.00354001	1	2.451	0.0227273	ABL1//TEK//CAST
GO:0090311	regulation of protein deacetylation	Biological process	3	38	132	17653	10.558	0.00284747	1	2.54554	0.0227273	UCN//SREBF1//SPRED2
GO:0032502	developmental process	Biological process	63	6267	132	17653	1.34439	0.00249197	1	2.60346	0.477273	PAPSS1//PKDCC//HTATIP2//PLCD3//MCAM//MMP19//TEK//PSEN1//SDC1//ABL1//RHBDD3//CCR9//NPY5R//DDX11//PHC1//SPRED2//NME8//KAZALD1//RELT//PIWIL1//SIM2//IGSF8//GNG8//PAFAH1B2//SNPH//IKZF1//EMD//SGCE//MYH14//MYOF//NUDT1//SREBF1//INPP5D//RHOD//TFAP2C//PLAGL2//KBTBD8//ARHGEF10//RASGRP1//ETV3//PEG10//FGF22//TGM1//SP9//UCN//KRT39//ZSCAN10//BRCA1//CENPU//LMO3//TRPM1//MAD1L1//PACSIN1//LYAR//IL1RAP//MYLK//WDR77/…
GO:1902713	regulation of interferon-gamma secretion	Biological process	2	10	132	17653	26.747	0.00240093	1	2.61962	0.0151515	RASGRP1//ABL1
GO:2000249	regulation of actin cytoskeleton reorganization	Biological process	3	35	132	17653	11.463	0.00224551	1	2.64868	0.0227273	ABL1//TEK//RHOD
GO:0051084	'de novo' posttranslational protein folding	Biological process	3	35	132	17653	11.463	0.00224551	1	2.64868	0.0227273	HYOU1//HSPA4L//TOR2A
GO:0007568	aging	Biological process	8	298	132	17653	3.5902	0.00181544	1	2.74102	0.0606061	INPP5D//PSEN1//NEK6//ABL1//BCL2L12//NUDT1//NPY5R//SREBF1
GO:0050715	positive regulation of cytokine secretion	Biological process	5	116	132	17653	5.76443	0.00179096	1	2.74691	0.0378788	HK1//AIM2//ABL1//RASGRP1//IL1RAP
GO:0051085	chaperone cofactor-dependent protein refolding	Biological process	3	29	132	17653	13.8346	0.00129528	1	2.88764	0.0227273	HYOU1//HSPA4L//TOR2A

## Sheet: hyper FS-DBS vs. FS
#Column "GO.ID" stands for the ID of gene ontology term
#Column "Term" stands for the name of gene ontology term
#Column "Ontology" stands for the ontology of GOID belongs to
#Column "Count" stands for the number of DE genes associated with the listed GOID
#Column "Pop.Hits" stands for the number of background population genes associated with the listed GOID
#Column "List.Total" stands for the total number of DE genes
#Column "Pop.Total" stands for the total number of background population genes
#Column "Fold.Enrichment" stands for the Fold Enrichment value of the GOID, it equals (Count/Pop.Hits)/(List.Total/Pop.Total)
#Column "Pvalue" stands for the significance testing value of the GOID
#Column "FDR" stands for the false discovery rate of the GOID, using Benjamini & Hochberg (1995) method
#Column "Enrichment.Score" stands for the Enrichment Score value of the GOID, it equals (-log10(Pvalue))
#Column "Gene.Ratio" stands for the Gene Ratio value genes associated with the GOID, it equals (Count/List.Total)
#Column "GENES" stands for the DE genes associated with the GOID
GO.ID	Term	Ontology	Count	Pop.Hits	List.Total	Pop.Total	Fold.Enrichment	Pvalue	FDR	Enrichment.Score	Gene.Ratio	GENES
GO:0071855	neuropeptide receptor binding	Molecular function	4	28	386	17548	6.49445	0.00310739	0.374222	2.5076	0.0103627	ADCYAP1//PRLH//GNAS//UCN
GO:0016772	transferase activity, transferring phosphorus-containing groups	Molecular function	36	1012	386	17548	1.61719	0.00310522	0.374222	2.50791	0.0932642	KCNH4//NMNAT3//POLR2K//POLK//PAPD5//CERKL//NADK//PAPSS1//CEPT1//ETNK2//PIGF//HK1//MPP2//ABL1//CHEK1//MMD2//PIK3CG//TEK//PKDCC//NEK6//MAST3//PRKD3//RAC1//BMPR1A//MYLK//PHKA2//CSF1R//FGFR2//DDR2//CNTRL//FGF22//LYN//ZAP70//PIK3C2G//GMPPA//PIK3AP1
GO:0070566	adenylyltransferase activity	Molecular function	4	27	386	17548	6.73498	0.00270989	0.374222	2.56705	0.0103627	NMNAT3//ABL1//PAPD5//PAPSS1
GO:0046875	ephrin receptor binding	Molecular function	4	27	386	17548	6.73498	0.00270989	0.374222	2.56705	0.0103627	ABL1//LYN//PIK3CG//ANKS1B
GO:0004861	cyclin-dependent protein serine/threonine kinase inhibitor activity	Molecular function	3	12	386	17548	11.3653	0.00200424	0.374222	2.69805	0.00777202	CDKN2A//CDKN2C//CDKN2D
GO:1901265	nucleoside phosphate binding	Molecular function	66	2105	386	17548	1.42538	0.00182085	0.374222	2.73973	0.170984	NT5C3B//NOX4//SLC22A4//RMI1//FARSB//NEK6//UBE2C//CHEK1//CSF1R//HFM1//DDX11//DNAH10//FGFR2//MAST3//PRKD3//ABL1//XRCC6//RAD54B//TOR2A//HK1//KIF24//NMNAT3//KIF7//LIG4//LYN//MYH1//MYLK//DDR2//PIK3C2G//PIK3CG//PMS1//TRPM4//ETNK2//DNAH3//CHD7//KIF13A//NADK//BMPR1A//SMARCA2//TEK//ZAP70//LONP2//PAPSS1//PKDCC//KIF23//ENTPD1//EIF5//GNAS//RHOD//RND3//RAC1//RRAD//RANBP17//RERG//UHRF1//IYD//PNPO//CNGB3//HS3ST…
GO:0000166	nucleotide binding	Molecular function	66	2104	386	17548	1.42606	0.00179951	0.374222	2.74485	0.170984	FARSB//NEK6//UBE2C//CHEK1//CSF1R//HFM1//DDX11//DNAH10//FGFR2//MAST3//PRKD3//ABL1//XRCC6//RAD54B//TOR2A//HK1//KIF24//NMNAT3//KIF7//LIG4//LYN//MYH1//MYLK//DDR2//PIK3C2G//PIK3CG//PMS1//TRPM4//ETNK2//DNAH3//CHD7//KIF13A//NADK//BMPR1A//SLC22A4//SMARCA2//TEK//ZAP70//LONP2//PAPSS1//PKDCC//KIF23//ENTPD1//EIF5//GNAS//RHOD//RND3//RAC1//RRAD//RANBP17//RERG//UHRF1//IYD//PNPO//CNGB3//HS3ST5//CHST15//TXNRD3//N…
GO:0005179	hormone activity	Molecular function	9	121	386	17548	3.38141	0.00142331	0.374222	2.8467	0.0233161	ADCYAP1//NTS//PRLH//PENK//UCN//TRH//ADM//IGF1//THPO
GO:0005184	neuropeptide hormone activity	Molecular function	5	30	386	17548	7.57686	0.000454433	0.294472	3.34253	0.0129534	ADCYAP1//NTS//PRLH//PENK//UCN
GO:0005515	protein binding	Molecular function	285	11565	386	17548	1.12031	0.000430436	0.294472	3.36609	0.738342	VAMP1//LLPH//EOMES//BBS7//NEK6//PENK//USP20//GNAS//ABL1//ITGA3//CST9//TNF//UBC//LONP2//FHOD1//MYLK//MYOZ2//SMTN//PHACTR4//TNNC2//LMOD3//CHN2//GRB10//SOCS2//ECT2//DOCK10//ARHGEF10//AKAP9//FGFR2//GDNF//FGF22//PTPRA//TEK//BTN2A2//ADCYAP1//ADM//GJA1//ANGPT2//HMGCL//LAMA4//LYN//BTN1A1//ZAP70//CD72//DAB2IP//TMBIM1//CMTM3//BMP4//THPO//CD300LF//IGF1//SPRED2//ADAMTS13//WISP3//PRLH//NTS//UCN//CFAP221//MYH1…
GO:0015630	microtubule cytoskeleton	Cellular component	40	1152	394	18698	1.64781	0.00132956	0.113366	2.87629	0.101523	NEK6//CCDC141//FAM110C//TEK//MAD1L1//KBTBD8//PRC1//KIF23//MID2//RMDN2//DNAH10//GABARAPL1//KIF24//KIF7//STMN1//DNAH3//KIF13A//AKAP9//TXNDC9//USP20//CNTRL//CHEK1//PLEKHA7//DDX11//OBSL1//HSPB11//CNTLN//BBS7//CCDC81//CCNF//ARHGEF10//ECT2//AGBL5//GTSE1//CFAP206//WDR63//BRCA1//SRA1//KANK4//GAPDH
GO:0005856	cytoskeleton	Cellular component	65	2126	394	18698	1.45094	0.00129976	0.113366	2.88614	0.164975	ARPC2//ABL1//MYLK//DDR2//MYOZ2//SMTN//SRA1//KANK4//GAPDH//AGBL5//SMARCA2//LMOD3//RAC1//TEK//NEK6//CCDC141//FAM110C//MAD1L1//KBTBD8//PRC1//KIF23//MID2//RMDN2//DNAH10//GABARAPL1//KIF24//KIF7//STMN1//DNAH3//KIF13A//KRT23//GJA1//KRTAP8-1//KRT26//DDX11//CFAP206//FHOD1//NOX4//VANGL2//CCDC63//CFAP221//BBS7//AKAP9//TXNDC9//USP20//CNTRL//CHEK1//PLEKHA7//OBSL1//HSPB11//CNTLN//CCDC81//CCNF//ARHGEF10//MYLPF/…
GO:0005887	integral component of plasma membrane	Cellular component	54	1678	394	18698	1.52722	0.00113696	0.113366	2.94426	0.137056	ITGA3//CHRNA3//AKAP9//KCNH4//KCNIP4//NOX4//TRPM4//DAB2//LYN//OLFM3//KCNK7//SLC22A7//TSPAN9//CSF1R//SLC7A13//AGTR2//FGFR2//GALR1//GJA1//GRM8//IFNAR2//CXCR2//AQP4//IYD//LY75//TRPM1//MPP2//MSR1//SLC11A2//DDR2//OLR1//APH1A//TLR8//TRPV2//FXYD4//CNGB3//GABRQ//PTPRA//PTPRF//SCNN1A//SLC10A1//SLC22A4//VAMP1//BTN1A1//TEK//TNF//SLC4A11//SLC25A11//QRFPR//TNFRSF14//SLC7A7//SLC16A5//ENTPD1//CD72
GO:0044464	cell part	Cellular component	373	16886	394	18698	1.04829	0.00105102	0.113366	2.97839	0.946701	SRA1//GJC1//KCNK7//BTN2A2//TRIM16//SLC22A7//TSPAN9//UBE2C//DNAJB4//GPR45//CHRNA3//SLAMF6//PIK3AP1//CSF1R//CD300LF//SYT6//DAB2IP//DAB2//CLEC12A//AGTR2//ECE1//EIF5//SPRED2//F11//FGFR2//SV2C//KCNH4//PRND//GALR1//AMBP//CNRIP1//GAPDH//MYOF//GJA1//ANGPT2//TCAF2//GRB10//GRM8//RHOD//ANXA4//IFNAR2//IGF1//CXCR2//AQP4//ITGA3//IYD//RND3//LEPR//LYN//ART4//TRPM1//ASTL//MSR1//MYLK//SLC11A2//DDR2//OLR1//APH1A//P…
GO:0005737	cytoplasm	Cellular component	273	11544	394	18698	1.12229	0.000954892	0.113366	3.02005	0.692893	CRIP2//FGFR2//RHOD//RND3//FAM110C//HMCN1//GABARAPL1//CCDC63//CFAP221//BBS7//GCNT7//PAQR3//MMD2//HS3ST5//FUT4//GJA1//HPD//TLR8//CHST15//PLD1//SLC30A6//RAC1//RPS27//LSM6//XRN1//DNAJC19//CFAP206//DNAH3//UNC13D//RNF152//NAPSA//TXNRD3//CYP1A1//IBA57//SIRT4//ABL1//HK1//HMGCL//NMNAT3//MINOS1//SLC11A2//NOX4//MPC1//POU5F1//PDPR//PRODH//NGB//SLC22A4//NCOA4//ACAD10//SLC25A11//AIM2//NAT2//SRA1//FARSB//ARPC2/…
GO:0031226	intrinsic component of plasma membrane	Cellular component	56	1741	394	18698	1.52647	0.000925551	0.113366	3.0336	0.142132	KCNK7//SLC22A7//TSPAN9//CHRNA3//CSF1R//SLC7A13//AGTR2//FGFR2//KCNH4//GALR1//GJA1//GRM8//IFNAR2//CXCR2//AQP4//IYD//LY75//TRPM1//MPP2//MSR1//SLC11A2//DDR2//OLR1//APH1A//TLR8//TRPV2//FXYD4//CNGB3//GABRQ//PTPRA//PTPRF//SCNN1A//SLC10A1//SLC22A4//VAMP1//BTN1A1//TEK//TNF//SLC4A11//SLC25A11//QRFPR//TNFRSF14//SLC7A7//SLC16A5//ENTPD1//CD72//DAB2IP//PRND//TRPM4//ITGA3//AKAP9//KCNIP4//NOX4//DAB2//LYN//OLFM3
GO:0005622	intracellular	Cellular component	334	14673	394	18698	1.08026	0.000906943	0.113366	3.04242	0.847716	PHF21A//GCNT7//PAQR3//MMD2//HS3ST5//FUT4//GJA1//HPD//RND3//TLR8//CHST15//PLD1//SLC30A6//RAC1//UBE2C//FBXL12//BRCA1//RPS27//PBRM1//CHEK1//LIG4//PRPF39//SNRPD3//GNAS//RGS9//GABARAPL1//SYCP3//MAD1L1//BUB3//XRCC6//KDM1B//DDX11//ETV3//UHRF1//IRF1//MYC//SMARCA2//NEK6//RMDN2//FAM110C//PRC1//LSM6//XRN1//DNAJC19//CFAP206//DAB2//DNAH3//KRT23//KRTAP8-1//KRT26//FHOD1//MYLK//NOX4//VANGL2//TEK//TET3//SNRPN//CC…
GO:0098590	plasma membrane region	Cellular component	39	1069	394	18698	1.73135	0.000610306	0.113366	3.21445	0.0989848	TEK//SLC22A7//FRMPD2//AQP4//ITGA3//LEPR//LRRD1//VANGL2//SLC10A1//EPPK1//SLC4A11//SLC7A7//GJA1//GNAS//SLC11A2//DDR2//NOX4//PLD1//SCNN1A//SLC22A4//CRB3//ECT2//MYLK//HMCN1//CHRNA3//RDH12//AKAP9//PLA2G4F//RAC1//ARPC2//BBS7//MYOF//BMPR1A//MPP2//GRM8//GABRQ//ANKS1B//GABARAPL1//RGS9
GO:0044430	cytoskeletal part	Cellular component	54	1622	394	18698	1.57994	0.000519039	0.113366	3.2848	0.137056	NEK6//RMDN2//DDX11//FAM110C//PRC1//CCDC63//CFAP221//BBS7//CCDC141//TEK//MAD1L1//KBTBD8//KIF23//TNNC2//LMOD3//ARPC2//ECT2//AKAP9//TXNDC9//USP20//CNTRL//CHEK1//PLEKHA7//OBSL1//HSPB11//CNTLN//CCDC81//KIF13A//CCNF//ARHGEF10//KIF7//AGBL5//KIF24//WDR63//DNAH10//DNAH3//MYH1//FHOD1//MYLK//NOX4//VANGL2//CFAP206//KRT23//GJA1//KRTAP8-1//KRT26//MID2//GABARAPL1//STMN1//RAC1//BRCA1//EPPK1//GTSE1//MYLPF
GO:0044459	plasma membrane part	Cellular component	85	2830	394	18698	1.42538	0.00036185	0.113366	3.44147	0.215736	ZAP70//TNF//BTN2A2//ECE1//AQP4//ITGA3//TLR8//PDCD1//BMPR1A//BTN1A1//GNB1L//GJA1//VANGL2//TRPV2//TSPAN9//ABL1//LYN//KCNK7//SLC22A7//CHRNA3//CSF1R//SLC7A13//AGTR2//FGFR2//KCNH4//GALR1//GRM8//IFNAR2//CXCR2//IYD//LY75//TRPM1//MPP2//MSR1//SLC11A2//DDR2//OLR1//APH1A//FXYD4//CNGB3//GABRQ//PTPRA//PTPRF//SCNN1A//SLC10A1//SLC22A4//VAMP1//TEK//SLC4A11//SLC25A11//QRFPR//TNFRSF14//SLC7A7//SLC16A5//ENTPD1//CD7…
GO:1903532	positive regulation of secretion by cell	Biological process	19	361	374	17653	2.48424	0.000270011	0.168329	3.56862	0.0508021	HK1//GJA1//TRH//GDNF//TRPM4//UNC13D//IGF1//AGTR2//GAPDH//IRF3//TNF//TRIM16//TLR8//AIM2//UCN//GALR1//ADCYAP1//CSF1R//ABL1
GO:0001816	cytokine production	Biological process	30	706	374	17653	2.00569	0.000246634	0.168329	3.60795	0.0802139	BTN2A2//LYN//ACE2//BTN1A1//TNF//TRPM4//HK1//ARNT//BRCA1//IRF3//UBC//XRCC6//IRF1//POLR2K//EOMES//RAC1//OTUD7B//SLAMF6//AIM2//ADCYAP1//UCN//LTBP3//TLR8//AGTR2//GAPDH//TRIM16//CSF1R//ABL1//ANXA4//PIK3CG
GO:0050715	positive regulation of cytokine secretion	Biological process	10	116	374	17653	4.06901	0.00017973	0.15194	3.74538	0.026738	HK1//TRIM16//TLR8//AIM2//CSF1R//ABL1//AGTR2//GAPDH//IRF3//TNF
GO:0045667	regulation of osteoblast differentiation	Biological process	10	114	374	17653	4.1404	0.000155659	0.150389	3.80783	0.026738	TRPM4//TNF//GJA1//GNAS//IGF1//DDR2//BMP4//BMPR1A//FGFR2//HEMGN
GO:0032502	developmental process	Biological process	167	6267	374	17653	1.25778	0.000140596	0.150389	3.85203	0.446524	ECT2//NOX4//RAC1//COL2A1//ACAN//IGF1//HSPB11//CHD7//PAPSS1//PKDCC//UNCX//DAB2IP//FGFR2//ANGPT2//LEPR//MMP19//PIK3CG//TEK//COL18A1//ADCYAP1//GJC1//ADM//ADAR//GJA1//PENK//BMP4//BBS7//GDNF//APH1A//BMPER//MYC//LIG4//ETNK2//BMPR1A//EOMES//EBF2//POU5F1//VANGL2//PHACTR4//ITGA3//ABL1//RHBDD3//HMGCL//CCNF//ARNT//TFEB//GNAS//DOCK10//ITM2A//UNC13D//KLHL6//LYN//PDCD1//DDR2//BNC2//TXNRD3//CSF1R//DAB2//DDX11//…
GO:0051240	positive regulation of multicellular organismal process	Biological process	56	1606	374	17653	1.64585	0.000138136	0.150389	3.85969	0.149733	GDNF//TNF//HK1//AGTR2//GJA1//BMP4//ADM//TRPM4//ARNT//BRCA1//ABL1//TEK//IGF1//ITGA3//DAB2//ADCYAP1//DAB2IP//LYN//BMPR1A//PKDCC//XRCC6//IRF1//IRF3//POLR2K//SLAMF6//AIM2//UCN//CHD7//TLR8//ZAP70//TRIM16//THPO//DNMT3B//ECT2//MMD2//SOCS2//GNAS//DDR2//ANGPT2//CXCR2//TRPV2//LMOD3//GAPDH//LIG4//OBSL1//GALR1//FGFR2//ACE2//FOXP2//ZMYND8//LLPH//MYC//CSF1R//SYT3//TMBIM1//PENK
GO:0002793	positive regulation of peptide secretion	Biological process	16	259	374	17653	2.91586	0.000136978	0.150389	3.86335	0.0427807	HK1//GJA1//TRH//TRPM4//IGF1//AGTR2//GAPDH//IRF3//TNF//TRIM16//TLR8//AIM2//UCN//ADCYAP1//CSF1R//ABL1
GO:0050707	regulation of cytokine secretion	Biological process	13	172	374	17653	3.56748	7.87609e-05	0.150389	4.10369	0.0347594	TNF//HK1//BTN2A2//AGTR2//GAPDH//IRF3//TRIM16//TLR8//AIM2//CSF1R//ABL1//ANXA4//LYN
GO:0051094	positive regulation of developmental process	Biological process	51	1329	374	17653	1.81131	2.56424e-05	0.0867099	4.59104	0.136364	GDNF//BMP4//DAB2//MSR1//SMYD1//ADCYAP1//DAB2IP//ITGA3//LYN//BMPR1A//PKDCC//CHD7//ZAP70//HSF4//EOMES//TRPM4//LMO3//TRIM16//ARNT//THPO//DNMT3B//ECT2//MMD2//SOCS2//GJA1//GNAS//IGF1//DDR2//TNF//ADM//ANGPT2//CXCR2//BRCA1//TEK//TRPV2//LMOD3//LIG4//OBSL1//ABL1//FGFR2//FOXP2//ZMYND8//LLPH//AGTR2//MYC//ARPC2//UNC13D//RAC1//SYT3//LTBP3//CDKN2A
GO:0045597	positive regulation of cell differentiation	Biological process	41	926	374	17653	2.08987	6.66106e-06	0.0450487	5.17646	0.109626	DAB2//BMP4//MSR1//SMYD1//ADCYAP1//DAB2IP//ITGA3//LYN//PKDCC//ZAP70//TRPM4//LMO3//TRIM16//ARNT//THPO//DNMT3B//ECT2//MMD2//SOCS2//GJA1//GNAS//IGF1//DDR2//BMPR1A//TNF//TRPV2//LMOD3//LIG4//OBSL1//ABL1//ZMYND8//LLPH//GDNF//ARPC2//UNC13D//RAC1//SYT3//LTBP3//ADM//HSF4//EOMES

## Sheet: hypo FS-DBS vs. FS
#Column "GO.ID" stands for the ID of gene ontology term
#Column "Term" stands for the name of gene ontology term
#Column "Ontology" stands for the ontology of GOID belongs to
#Column "Count" stands for the number of DE genes associated with the listed GOID
#Column "Pop.Hits" stands for the number of background population genes associated with the listed GOID
#Column "List.Total" stands for the total number of DE genes
#Column "Pop.Total" stands for the total number of background population genes
#Column "Fold.Enrichment" stands for the Fold Enrichment value of the GOID, it equals (Count/Pop.Hits)/(List.Total/Pop.Total)
#Column "Pvalue" stands for the significance testing value of the GOID
#Column "FDR" stands for the false discovery rate of the GOID, using Benjamini & Hochberg (1995) method
#Column "Enrichment.Score" stands for the Enrichment Score value of the GOID, it equals (-log10(Pvalue))
#Column "Gene.Ratio" stands for the Gene Ratio value genes associated with the GOID, it equals (Count/List.Total)
#Column "GENES" stands for the DE genes associated with the GOID
GO.ID	Term	Ontology	Count	Pop.Hits	List.Total	Pop.Total	Fold.Enrichment	Pvalue	FDR	Enrichment.Score	Gene.Ratio	GENES
GO:0005044	scavenger receptor activity	Molecular function	4	54	265	17548	4.9051	0.00890119	1	2.05055	0.0150943	SBSPON//ENPP3//TMPRSS3//LOXL4
GO:0048037	cofactor binding	Molecular function	15	490	265	17548	2.02711	0.00776634	1	2.10978	0.0566038	ACBD5//POR//CYP11A1//HEBP1//SPTLC3//VKORC1//CYB5R3//DPYD//SPR//ALDH2//ALDH1B1//FECH//CISD3//MICAL3//MICAL1
GO:0008066	glutamate receptor activity	Molecular function	3	27	265	17548	7.35765	0.00761925	1	2.11809	0.0113208	GRM6//GRIN2C//GRM4
GO:0050660	flavin adenine dinucleotide binding	Molecular function	5	79	265	17548	4.19107	0.0068747	1	2.16275	0.0188679	CYB5R3//MICAL3//MICAL1//DPYD//POR
GO:0071949	FAD binding	Molecular function	3	26	265	17548	7.64064	0.00684807	1	2.16443	0.0113208	CYB5R3//MICAL3//MICAL1
GO:0042974	retinoic acid receptor binding	Molecular function	3	24	265	17548	8.27736	0.00545047	1	2.26357	0.0113208	ARID5A//NR4A2//MED1
GO:0030276	clathrin binding	Molecular function	5	73	265	17548	4.53554	0.00492742	1	2.30738	0.0188679	CALY//AP2S1//AP2B1//SYT6//RPH3A
GO:0016709	oxidoreductase activity, acting on paired donors, with incorporation or reduction of molecular oxygen, NAD(P)H as one donor, and incorporation of one atom of oxygen	Molecular function	4	44	265	17548	6.0199	0.00429562	1	2.36697	0.0150943	CYP11A1//POR//MICAL3//MICAL1
GO:0005515	protein binding	Molecular function	200	11565	265	17548	1.14516	0.000443078	0.287114	3.35352	0.754717	TRIM9//TEAD4//TCF4//PPARA//CDC42EP2//ARHGEF1//CST8//HDAC6//SYNE2//GC//PFN2//MICAL3//MICAL1//SYNPO2L//GMFG//LASP1//SOCS2//PRKCSH//EIF2B2//FGF8//GRIN2C//KL//TRDN//NMU//NXPH3//GJA1//EGFL7//GDF6//CCL4//PRL//ATXN2//ITGA6//TSPAN4//WISP2//MAPKAPK3//CCL5//XCL1//NR4A2//SOX17//DLG5//KIF16B//MTUS1//PSRC1//CITED1//COIL//CDC20//RABEP2//ARID5A//GPX3//MED1//MLX//CDK13//PROX1//RPH3A//YIPF1//YIPF2//POR//XRCC1//CD…
GO:0038024	cargo receptor activity	Molecular function	7	85	265	17548	5.45332	0.000299505	0.287114	3.5236	0.0264151	TFR2//SBSPON//ENPP3//TMPRSS3//LOXL4//AP2S1//AP2B1
GO:0043230	extracellular organelle	Cellular component	61	2839	283	18698	1.41962	0.0025015	0.166153	2.6018	0.215548	SCAMP3//GPR155//CYB5R3//DSC2//EIF4A1//FABP1//ALDH2//SYNE2//ATP6V0D2//GC//GJA1//SIT1//RBMX//GNG5//GPX3//ARF3//KRT6A//KRT13//NHLRC3//LASP1//LGALS3//MFAP4//NDUFA4//ORM1//PRDX1//HEBP1//TEX264//FAM49B//ENPP3//PFN2//PGA5//ACP5//MXRA8//TMED9//CHTF8//PGM2//PRKACA//SAR1A//PSMD8//RTN4//PSME1//NDRG2//WIZ//RPL26//RPL28//RPS7//BLVRB//SNRPB//BPGM//SPR//UPK3A//VDAC2//FUZ//CAMP//LOXL4//VPS25//WISP2//KL//PPT2//CD…
GO:1903561	extracellular vesicle	Cellular component	61	2837	283	18698	1.42062	0.00246048	0.166153	2.60898	0.215548	SCAMP3//GPR155//CYB5R3//DSC2//EIF4A1//FABP1//ALDH2//SYNE2//ATP6V0D2//GC//GJA1//SIT1//RBMX//GNG5//GPX3//ARF3//KRT6A//KRT13//NHLRC3//LASP1//LGALS3//MFAP4//NDUFA4//ORM1//PRDX1//HEBP1//TEX264//FAM49B//ENPP3//PFN2//PGA5//ACP5//MXRA8//TMED9//CHTF8//PGM2//PRKACA//SAR1A//PSMD8//RTN4//PSME1//NDRG2//WIZ//RPL26//RPL28//RPS7//BLVRB//SNRPB//BPGM//SPR//UPK3A//VDAC2//FUZ//CAMP//LOXL4//VPS25//WISP2//KL//PPT2//CD…
GO:0070062	extracellular exosome	Cellular component	61	2817	283	18698	1.43071	0.00208176	0.166153	2.68157	0.215548	SCAMP3//GPR155//CYB5R3//DSC2//EIF4A1//FABP1//ALDH2//SYNE2//ATP6V0D2//GC//GJA1//SIT1//RBMX//GNG5//GPX3//ARF3//KRT6A//KRT13//NHLRC3//LASP1//LGALS3//MFAP4//NDUFA4//ORM1//PRDX1//HEBP1//TEX264//FAM49B//ENPP3//PFN2//PGA5//ACP5//MXRA8//TMED9//CHTF8//PGM2//PRKACA//SAR1A//PSMD8//RTN4//PSME1//NDRG2//WIZ//RPL26//RPL28//RPS7//BLVRB//SNRPB//BPGM//SPR//UPK3A//VDAC2//FUZ//CAMP//LOXL4//VPS25//WISP2//KL//PPT2//CD…
GO:0098793	presynapse	Cellular component	14	379	283	18698	2.44061	0.00199888	0.166153	2.69921	0.04947	TRIM9//RPH3A//VDAC2//GRM4//GRM6//KCNC2//NMU//PFN2//BLVRB//TULP1//KCNAB2//BSN//MICAL1//SYT6
GO:0044306	neuron projection terminus	Cellular component	8	139	283	18698	3.80263	0.00127167	0.166153	2.89563	0.0282686	TULP1//KCNAB2//NMU//KCNC2//PFN2//BLVRB//MICAL1//BSN
GO:0098796	membrane protein complex	Cellular component	32	1166	283	18698	1.81326	0.000823886	0.141544	3.08413	0.113074	VPS25//VDAC2//SPTLC3//ATP6V0D2//GNG5//SCN8A//ABCG8//TRDN//CACNA2D2//AP2S1//AP2B1//GJA1//KCNIP1//KCNC2//KCNAB2//EPS15L1//NDUFA4//NDUFA5//MICU1//SMDT1//CATSPERZ//SAR1A//FCER1G//GRIN2C//PRKACA//CD40//TGFBR2//TFR2//ITGA6//SYNE2//SUN3//RAMP1
GO:0034703	cation channel complex	Cellular component	11	217	283	18698	3.3492	0.000489096	0.105033	3.31061	0.0388693	GRIN2C//MICU1//PRKACA//TRDN//CACNA2D2//SMDT1//KCNIP1//KCNC2//KCNAB2//SCN8A//CATSPERZ
GO:0034704	calcium channel complex	Cellular component	6	65	283	18698	6.09883	0.000445442	0.105033	3.35121	0.0212014	TRDN//CACNA2D2//MICU1//SMDT1//CATSPERZ//PRKACA
GO:0098797	plasma membrane protein complex	Cellular component	21	574	283	18698	2.41722	0.000186768	0.080217	3.7287	0.0742049	GNG5//SCN8A//ABCG8//TRDN//CACNA2D2//AP2S1//AP2B1//GJA1//KCNIP1//KCNC2//KCNAB2//EPS15L1//ATP6V0D2//CATSPERZ//FCER1G//CD40//TGFBR2//TFR2//ITGA6//RAMP1//GRIN2C
GO:0031982	vesicle	Cellular component	94	4372	283	18698	1.42055	9.65922e-05	0.080217	4.01506	0.332155	DSC2//GRM4//CALY//SCN8A//TFR2//SCAMP3//GPR155//CYB5R3//EIF4A1//FABP1//ALDH2//SYNE2//ATP6V0D2//GC//GJA1//SIT1//RBMX//GNG5//GPX3//ARF3//KRT6A//KRT13//NHLRC3//LASP1//LGALS3//MFAP4//NDUFA4//ORM1//PRDX1//HEBP1//TEX264//FAM49B//ENPP3//PFN2//PGA5//ACP5//MXRA8//TMED9//CHTF8//PGM2//PRKACA//SAR1A//PSMD8//RTN4//PSME1//NDRG2//WIZ//RPL26//RPL28//RPS7//BLVRB//SNRPB//BPGM//SPR//UPK3A//VDAC2//FUZ//CAMP//LOXL4//V…
GO:0098771	inorganic ion homeostasis	Biological process	24	720	276	17653	2.132	0.000417164	0.223941	3.37969	0.0869565	TRDN//KEL//CCL5//GCM2//CD40//TFR2//SLC39A13//TMPRSS3//ATP6V0D2//CD52//NMU//ADRA1B//GJA1//PML//PRKACA//TMEM175//XCL1//SLC35G1//P2RY10//MICU1//SMDT1//KL//UPK3A//GRIN2C
GO:0030003	cellular cation homeostasis	Biological process	22	631	276	17653	2.22999	0.000397946	0.223941	3.40018	0.0797101	TRDN//KEL//CCL5//GCM2//CD40//TFR2//SLC39A13//TMPRSS3//ATP6V0D2//CD52//NMU//ADRA1B//GJA1//PML//PRKACA//TMEM175//XCL1//SLC35G1//P2RY10//MICU1//SMDT1//GRIN2C
GO:0006874	cellular calcium ion homeostasis	Biological process	17	420	276	17653	2.58886	0.000348368	0.223941	3.45796	0.0615942	CD52//NMU//ADRA1B//GJA1//PML//TRDN//PRKACA//XCL1//SLC35G1//P2RY10//MICU1//SMDT1//GRIN2C//KEL//CCL5//GCM2//CD40
GO:0055065	metal ion homeostasis	Biological process	22	624	276	17653	2.25501	0.000341936	0.223941	3.46606	0.0797101	TRDN//KEL//CCL5//GCM2//CD40//TFR2//SLC39A13//TMPRSS3//CD52//NMU//ADRA1B//GJA1//PML//PRKACA//XCL1//SLC35G1//P2RY10//MICU1//SMDT1//KL//UPK3A//GRIN2C
GO:0072503	cellular divalent inorganic cation homeostasis	Biological process	18	457	276	17653	2.51922	0.000325599	0.223941	3.48732	0.0652174	TRDN//KEL//CCL5//GCM2//CD40//SLC39A13//CD52//NMU//ADRA1B//GJA1//PML//PRKACA//XCL1//SLC35G1//P2RY10//MICU1//SMDT1//GRIN2C
GO:0055080	cation homeostasis	Biological process	24	707	276	17653	2.17121	0.000320857	0.223941	3.49369	0.0869565	TRDN//KEL//CCL5//GCM2//CD40//TFR2//SLC39A13//TMPRSS3//ATP6V0D2//CD52//NMU//ADRA1B//GJA1//PML//PRKACA//TMEM175//XCL1//SLC35G1//P2RY10//MICU1//SMDT1//KL//UPK3A//GRIN2C
GO:1901652	response to peptide	Biological process	19	491	276	17653	2.47504	0.000278466	0.223941	3.55523	0.0688406	ATP6V0D2//KL//CITED1//PPARA//GJA1//EIF2B2//SOCS2//PRL//RBBP4//LHCGR//CYP11A1//POR//NR4A2//GNG5//PRKACA//PRKAR1B//KAT7//ESRRA//CD40
GO:0072507	divalent inorganic cation homeostasis	Biological process	19	475	276	17653	2.55841	0.000183316	0.223941	3.7368	0.0688406	TRDN//KEL//CCL5//GCM2//CD40//SLC39A13//CD52//NMU//ADRA1B//GJA1//PML//PRKACA//XCL1//SLC35G1//P2RY10//MICU1//SMDT1//KL//GRIN2C
GO:0055074	calcium ion homeostasis	Biological process	18	431	276	17653	2.67119	0.000159687	0.223941	3.79673	0.0652174	TRDN//KEL//CCL5//GCM2//CD40//CD52//NMU//ADRA1B//GJA1//PML//PRKACA//XCL1//SLC35G1//P2RY10//MICU1//SMDT1//GRIN2C//KL
GO:0065008	regulation of biological quality	Biological process	86	3770	276	17653	1.45904	8.1665e-05	0.223941	4.08796	0.311594	STN1//NMU//TNFRSF13C//PRDX1//TULP1//ADRA1B//PRKACA//PRKAR1B//GJA1//HMG20B//F13B//FCER1G//ITPK1//MICAL1//VKORC1//MED1//CYP11A1//HSD17B2//SULT1E1//SPR//TRDN//KEL//CCL5//GCM2//CD40//TFR2//SLC39A13//TMPRSS3//ATP6V0D2//CD52//GRM4//PRL//SOCS2//KCNC2//CACNA2D2//CDC42EP2//FBLIM1//RAP1GAP2//PML//PPARA//UBE2C//TRIM9//PFN2//RTN4//WIZ//RPS7//SOX17//SCN8A//DPYD//HDAC6//PSMD8//TMEM147//CDC20//GMFG//CRABP1//TME…

## Sheet: hyper FS-DBS vs. Ctrl
#Column "GO.ID" stands for the ID of gene ontology term
#Column "Term" stands for the name of gene ontology term
#Column "Ontology" stands for the ontology of GOID belongs to
#Column "Count" stands for the number of DE genes associated with the listed GOID
#Column "Pop.Hits" stands for the number of background population genes associated with the listed GOID
#Column "List.Total" stands for the total number of DE genes
#Column "Pop.Total" stands for the total number of background population genes
#Column "Fold.Enrichment" stands for the Fold Enrichment value of the GOID, it equals (Count/Pop.Hits)/(List.Total/Pop.Total)
#Column "Pvalue" stands for the significance testing value of the GOID
#Column "FDR" stands for the false discovery rate of the GOID, using Benjamini & Hochberg (1995) method
#Column "Enrichment.Score" stands for the Enrichment Score value of the GOID, it equals (-log10(Pvalue))
#Column "Gene.Ratio" stands for the Gene Ratio value genes associated with the GOID, it equals (Count/List.Total)
#Column "GENES" stands for the DE genes associated with the GOID
GO.ID	Term	Ontology	Count	Pop.Hits	List.Total	Pop.Total	Fold.Enrichment	Pvalue	FDR	Enrichment.Score	Gene.Ratio	GENES
GO:0044212	transcription regulatory region DNA binding	Molecular function	80	877	1137	17548	1.40785	0.0011528	0.128742	2.93825	0.0703606	GATA1//ARNTL//MEF2C//NFE2//PER1//PITX2//POU5F1//KDM3A//RARB//TFAP2A//PER3//KLHL6//NR1I3//CREM//MLXIP//ZMYND8//ATF1//PHF21A//PLAGL1//TBX20//PKNOX2//IKZF5//TFAP2B//TFDP1//TFDP2//TRPS1//ALX1//EOMES//KAT2B//PRDM5//KLF8//BATF2//SSBP3//EBF3//POU2F3//EHF//NR6A1//H2AFZ//HOXA9//HSF1//IRF3//ISL1//MYC//ATOH1//ZBTB7B//CHD7//MESP1//NKX3-2//GZF1//STAT1//ZIC1//TFEB//CARF//RUNX2//ARNT2//MAZ//POU2AF1//SOX3//UHRF1…
GO:0070491	repressing transcription factor binding	Molecular function	12	64	1137	17548	2.8938	0.000734974	0.105836	3.13373	0.0105541	TCERG1//BBS5//GTF2A2//PRDM5//CTBP1//ZMYND8//ARNTL//MAGEA2//MYC//GMNN//STAT1//RUNX2
GO:0005261	cation channel activity	Molecular function	36	316	1137	17548	1.75826	0.000702071	0.105836	3.15362	0.0316623	CNGA3//AQP1//TRPM3//KCNJ1//KCNJ8//KCNJ15//OPRM1//CACNA1A//CACNA2D4//SCN5A//KCNQ1//SLC24A4//SLC24A5//TRPM1//TRPV2//TRPM7//MCOLN3//TRPV6//CHRNA10//MCOLN1//TRPC6//SLC24A1//ABCC9//KCNK7//FXYD4//ABCC8//KCNIP4//SLC4A11//HPN//KCNN2//JPH2//SHROOM2//SCNN1A//CHRNA3//CHRNA5//PIEZO2
GO:0005089	Rho guanyl-nucleotide exchange factor activity	Molecular function	14	79	1137	17548	2.73507	0.000500969	0.0927508	3.30019	0.0123131	VAV3//SPATA13//ARHGEF2//FARP2//FGD4//ECT2//ARHGEF12//PLEKHG4//ECT2L//ITSN2//ARHGEF10L//ARHGEF5//OBSCN//FGD3
GO:0000979	RNA polymerase II core promoter sequence-specific DNA binding	Molecular function	9	36	1137	17548	3.8584	0.000372681	0.0804992	3.42866	0.00791557	GATA1//H2AFZ//MAZ//POU2AF1//KDM3A//SOX3//STAT1//TFAP2A//TFAP2B
GO:0005488	binding	Molecular function	1013	15006	1137	17548	1.04187	0.000148488	0.0384882	3.82831	0.890941	NDUFAB1//PSTK//RPL35A//CARS//CTU1//HMGCL//STX19//VAMP1//STX7//VAMP4//NT5C3B//POLR2D//CHFR//TYMS//FARSB//IRAK3//ATP8B3//YDJC//ENO3//PPA2//IMPA1//PPM1B//NLRC4//BRSK1//CPEB2//GATA1//ARNTL//MEF2C//NFE2//PER1//PITX2//POU5F1//KDM3A//RARB//TFAP2A//PER3//KLHL6//NR1I3//CREM//MLXIP//ZMYND8//ATF1//PHF21A//PLAGL1//TBX20//PKNOX2//IKZF5//TFAP2B//TFDP1//TFDP2//TRPS1//ALX1//EOMES//KAT2B//PRDM5//KLF8//BATF2//SSBP…
GO:0008134	transcription factor binding	Molecular function	68	620	1137	17548	1.69272	1.35381e-05	0.00438633	4.86844	0.0598065	SPEN//GATA1//ID1//TBX20//TRPS1//TEAD2//AHR//ISL1//MEF2C//PITX2//EOMES//TCERG1//BBS5//GTF2A2//PER1//SUMO2//PER3//CNOT2//CREM//HNRNPF//TAF1B//ARNT//ARNTL//ARNT2//PPARGC1B//GABARAPL1//MDFIC//CIITA//MYC//JUP//STAT1//MED24//THRAP3//MED25//MAP3K10//IKZF4//RUNX2//RARB//ZNHIT3//KDM4C//KDM3A//NCOA4//RNF14//CDKN2A//COMMD7//ANXA4//APEX1//IFRD1//PRDM5//CTBP1//ZMYND8//MAGEA2//GMNN//SORBS3//AGTR2//CNOT7//APBB1…
GO:0005085	guanyl-nucleotide exchange factor activity	Molecular function	43	323	1137	17548	2.05463	5.47905e-06	0.00236695	5.26129	0.0378188	PSD4//AKAP9//CSF2RB//NRG4//ERBB3//FGF5//LAT//IL2RB//IL3//PDGFRB//SPTBN4//PTPRA//CAMK2A//NRG2//VAV3//FGD4//ECT2//ARHGEF12//PLEKHG4//ECT2L//ITSN2//ARHGEF10L//ARHGEF5//OBSCN//FGD3//ARHGEF2//FARP2//RALGPS1//RAB3IP//TRAPPC6B//DENND2C//RABGEF1//RIC1//RAB3IL1//DENND1C//DENND2D//DENND4B//SPATA13//RASGRP2//RPGR//TBXA2R//BCAR3//ELMO1
GO:0005088	Ras guanyl-nucleotide exchange factor activity	Molecular function	37	251	1137	17548	2.27507	2.28719e-06	0.0014821	5.6407	0.0325418	VAV3//FGD4//ECT2//ARHGEF12//PLEKHG4//ECT2L//ITSN2//ARHGEF10L//ARHGEF5//OBSCN//FGD3//ARHGEF2//FARP2//RALGPS1//RAB3IP//TRAPPC6B//DENND2C//RABGEF1//RIC1//RAB3IL1//DENND1C//DENND2D//DENND4B//SPATA13//AKAP9//CSF2RB//NRG4//ERBB3//FGF5//LAT//IL2RB//IL3//PDGFRB//SPTBN4//PTPRA//CAMK2A//NRG2
GO:0005515	protein binding	Molecular function	844	11565	1137	17548	1.12633	2.46214e-10	3.19093e-07	9.60869	0.742304	STX19//VAMP1//STX7//VAMP4//SPEN//GATA1//ID1//TBX20//TRPS1//TEAD2//AHR//ISL1//MEF2C//PITX2//EOMES//TCERG1//BBS5//GTF2A2//PER1//SUMO2//PER3//CNOT2//PENK//USP20//ARHGEF12//GNAS//POMC//PICK1//CRK//APCS//RGS19//F2RL1//OPRM1//ITGA3//RFFL//CST9//CD177//BRCA2//TNF//UBC//LONP2//FADD//MAEA//FGD4//SYNPO2//FMN1//SHROOM2//ABLIM1//PFN2//SNTG2//TRPM7//SPTBN4//VPS16//MICAL1//PHACTR4//DST//TNNC2//TNNT2//TNS1//TRP…
GO:0043229	intracellular organelle	Cellular component	887	12604	1186	18698	1.1095	6.49425e-09	5.57856e-07	8.18747	0.747892	AKAP9//SLC35B1//STAM2//NUP50//CHEK1//OSBPL9//SPATA18//COMMD7//CYP1A1//DAB2//SYNPO2//DNMT3B//NSMCE1//UNC13D//EPN2//PLCH1//SUN1//MPV17L//GJA1//GLB1//APEX2//GLRA1//HSD17B3//ICA1//RND3//ARNTL//MEF2C//MGST2//OAS2//ASAP1//PCDH1//CYP39A1//ANKFY1//PDGFRB//PLAGL1//POLE2//UGT1A10//CTSA//PLXNA3//ASAP3//AGK//ANKS1B//PTCH1//TMBIM1//SEMA4A//SMARCA1//SMARCA2//TFAP2A//TM7SF2//LDLRAD4//ASPSCR1//FYCO1//SYNDIG1//DE…
GO:0043227	membrane-bounded organelle	Cellular component	892	12616	1186	18698	1.11469	1.15721e-09	1.1045e-07	8.93659	0.752108	AKAP9//SLC35B1//STAM2//NUP50//CHEK1//OSBPL9//SPATA18//COMMD7//CYP1A1//DAB2//SYNPO2//DNMT3B//NSMCE1//UNC13D//EPN2//PLCH1//SUN1//MPV17L//GJA1//GLB1//APEX2//GLRA1//HSD17B3//ICA1//RND3//ARNTL//MEF2C//MGST2//OAS2//ASAP1//PCDH1//CYP39A1//ANKFY1//PDGFRB//PLAGL1//POLE2//UGT1A10//CTSA//PLXNA3//ASAP3//AGK//ANKS1B//PTCH1//TMBIM1//SEMA4A//SMARCA1//SMARCA2//TFAP2A//TM7SF2//LDLRAD4//ASPSCR1//FYCO1//SYNDIG1//DE…
GO:0043226	organelle	Cellular component	950	13597	1186	18698	1.10152	7.71864e-10	8.28789e-08	9.11246	0.801012	CEP250//CCSAP//TMEM218//TTLL5//RPGRIP1L//GPR161//CFAP126//MAK//TULP2//TULP3//PKHD1L1//CEP41//INTU//CFAP100//CFAP73//LDHC//SCNN1A//GPR83//AKAP9//SLC35B1//STAM2//NUP50//CHEK1//OSBPL9//SPATA18//COMMD7//CYP1A1//DAB2//SYNPO2//DNMT3B//NSMCE1//UNC13D//EPN2//PLCH1//SUN1//MPV17L//GJA1//GLB1//APEX2//GLRA1//HSD17B3//ICA1//RND3//ARNTL//MEF2C//MGST2//OAS2//ASAP1//PCDH1//CYP39A1//ANKFY1//PDGFRB//PLAGL1//POLE2/…
GO:0044446	intracellular organelle part	Cellular component	682	9080	1186	18698	1.18416	1.12778e-10	1.38395e-08	9.94777	0.575042	SNX10//NDUFAF5//MMP27//EBP//NUP35//LPIN1//SUN1//CHMP2A//MGST2//PRKCZ//PARP11//RTN4//DST//UBE2I//AAAS//MICU1//COX6B2//GGNBP1//AGK//DIABLO//RPS25//MRPS14//CENPI//HSF1//CENPW//PPP1R12A//PSEN2//KAT2B//BUB3//STAG1//CHEK1//SIN3B//PARPBP//KDM3A//DSCC1//CENPA//KDM1B//H2AFZ//HP1BP3//PRM3//NCAPG2//NCAPD2//ORC3//UHRF1//NSMCE1//DDX11//POLK//KNTC1//SPIDR//PBRM1//HMGA2//SARNP//GTF2H4//LSM6//SNRPD3//SNRPE//SNRP…
GO:0044422	organelle part	Cellular component	699	9321	1186	18698	1.18229	5.49233e-11	7.86318e-09	10.2602	0.589376	AQP1//CYP1A1//CYP26A1//FMO2//FMO4//MGST2//CYP39A1//SPCS2//MYO7A//PCDH15//STARD3NL//TRIOBP//MRPL18//MRPS14//ANXA4//ASPSCR1//NUTF2//CEPT1//NUP50//CMTM3//NUP35//PHF8//LPIN1//SUN1//PUM2//HPN//MX1//NDUFB4//UTP18//PDE4D//HACD3//DTL//RIF1//AAAS//BRAP//SH3BGRL2//GPAT2//NDUFAF4//NDUFA6//NDUFAB1//CCDC90B//ECE1//MAK//RAB27A//RHO//RPGR//CCSAP//BBS5//CCDC63//RPGRIP1L//TCTEX1D4//PRKAR1A//TULP3//PSEN2//TMEM17//…
GO:0005623	cell	Cellular component	1134	16915	1186	18698	1.05694	5.38333e-12	9.24856e-10	11.2689	0.956155	ENO3//SRA1//CDH7//ABCC9//KCNK7//LHFPL2//RASGRP2//SPRY1//RAMP3//VAV3//CLEC10A//STAMBP//SLC22A7//TSPAN9//GPR83//GLIPR1//DNAJB4//PTPRT//IRAK3//PDCD10//GPR45//CHRNA3//CHRNA5//FCRL1//TLCD1//LYPD1//RFFL//CLCNKB//RXFP2//CCR1//SLC24A4//TMEM219//SNX20//NUP35//ADORA2A//CRK//CSF2RB//SLC38A6//NRG4//ATP8B3//SYT6//GPAT2//ADRA2B//DAB2//SLC30A8//AGTR2//ECE1//CEP112//ENPEP//SUSD3//ANO5//EPHA1//ERBB3//F2RL1//F2RL2…
GO:0044464	cell part	Cellular component	1134	16886	1186	18698	1.05876	1.66169e-12	3.56847e-10	11.7795	0.956155	SRA1//CDH7//ABCC9//KCNK7//LHFPL2//RASGRP2//SPRY1//RAMP3//VAV3//CLEC10A//STAMBP//SLC22A7//TSPAN9//GPR83//GLIPR1//DNAJB4//PTPRT//IRAK3//PDCD10//GPR45//CHRNA3//CHRNA5//FCRL1//TLCD1//LYPD1//RFFL//CLCNKB//RXFP2//CCR1//SLC24A4//TMEM219//SNX20//NUP35//ADORA2A//CRK//CSF2RB//SLC38A6//NRG4//ATP8B3//SYT6//GPAT2//ADRA2B//DAB2//SLC30A8//AGTR2//ECE1//CEP112//ENO3//ENPEP//SUSD3//ANO5//EPHA1//ERBB3//F2RL1//F2RL2…
GO:0044424	intracellular part	Cellular component	1008	14395	1186	18698	1.10398	9.97777e-13	2.85697e-10	12.001	0.849916	UBR3//ASB12//DCUN1D4//ASB3//BRAP//RNF14//RNF144A//RGS19//GNAS//GNG5//GNGT2//RGS9//CCNA2//CCNC//CDK1//LAGE3//PSMA3//PSMB9//GNPDA1//SRA1//FARSB//PTGES3L//TXNDC9//STAM2//CDKN2A//MAEA//CDKN2D//IKZF1//IRF9//CD2BP2//TXNRD2//IGF2BP3//CAMKK2//POLQ//DIDO1//CHEK1//PKIG//IRAK3//PDCD10//CHN2//GLCCI1//TOE1//TXNRD3//KLHL32//NT5C3B//WDR17//RFFL//FGD4//SLC24A4//CMTM3//CNGA3//TSACC//SPATA18//CPEB2//MROH2B//CREM//…
GO:0005622	intracellular	Cellular component	1027	14673	1186	18698	1.10347	9.68738e-14	4.16073e-11	13.0138	0.865936	ENO3//DNTTIP1//SIN3B//PHF21A//MORF4L1//MORF4L2//KAT2B//SGMS1//ST3GAL6//SLC35A1//PDCD10//COPE//TRAPPC6B//GLIPR2//F8//HS3ST5//FOLR1//GJA1//PGAP2//GOLGB1//ICA1//ZDHHC21//AREG//RND3//OSBP//SLC35B3//FAM198B//MBTPS2//PLD1//SLC30A6//PDGFC//PSEN2//GALNT16//RIC1//RAC1//RHO//GALNT11//SLC2A1//B3GNT4//CORO7//PLEKHA8//FUT10//VAMP4//B4GALT3//SEC16A//UBR3//ASB12//DCUN1D4//ASB3//BRAP//RNF14//RNF144A//RPL7L1//RPL…
GO:0005737	cytoplasm	Cellular component	855	11544	1186	18698	1.16767	6.71002e-15	5.76391e-12	14.1733	0.720911	MEF2C//GRK4//RND3//MYO7A//MYO10//PSEN2//BFSP1//FAM110C//DST//CTTNBP2//PRKCZ//TCHP//GABARAPL1//OPRM1//MGARP//ANK1//ANK3//JPH2//CCSAP//BBS5//CCDC63//RPGRIP1L//TCTEX1D4//PRKAR1A//TULP3//ENO3//SGMS1//ST3GAL6//SLC35A1//PDCD10//COPE//TRAPPC6B//GLIPR2//F8//HS3ST5//FOLR1//GJA1//PGAP2//GOLGB1//ICA1//ZDHHC21//AREG//OSBP//SLC35B3//FAM198B//MBTPS2//PLD1//SLC30A6//PDGFC//GALNT16//RIC1//RAC1//RHO//GALNT11//SLC…
GO:1903508	positive regulation of nucleic acid-templated transcription	Biological process	131	1450	1141	17653	1.39777	4.4728e-05	0.0260211	4.34942	0.114812	CHEK1//STAT1//KAT2B//CAMKK2//DAB2//AGTR2//AHR//MYRFL//PHF8//EBF3//XRCC6//GATA1//EHF//MDFIC//APBB1//IGF1//ILF3//ARNT//ARNTL//MEF2C//CIITA//MYC//NFE2//SOST//KDM3A//MESP1//PTCH1//BMP4//SMARCA1//SMARCA2//BRCA2//TFAP2A//TFAP2B//TNF//WNT11//ZIC1//NCOA4//HMGA2//ALX1//EOMES//TEAD2//AFAP1L2//PSRC1//RUNX2//CCNA2//KLHL6//CHURC1//RNF14//MED24//ARNT2//THRAP3//CDH1//ATAD2B//ARHGEF10L//MAPK7//EIF2AK3//STAG1//IK…
GO:0045893	positive regulation of transcription, DNA-templated	Biological process	131	1450	1141	17653	1.39777	4.4728e-05	0.0260211	4.34942	0.114812	CHEK1//STAT1//KAT2B//ATAD2B//ARHGEF10L//MAPK7//PHF8//EIF2AK3//STAG1//IKZF1//ADCYAP1//GABPB2//PPARGC1B//CREM//DCN//AHR//EYA1//F2RL1//MLXIP//LPIN1//CAMTA1//SSBP3//EBF3//XRCC6//GABPB1//POU2F3//AUTS2//SPAG8//GATA1//EHF//NR6A1//UHRF1//GTF2A2//CNOT7//H2AFZ//HOXA9//APBB1//HSF1//STRA8//IGF1//IL18//IRF3//ISL1//JUP//LMO1//ARNT//ARNTL//LUM//MEF2C//CIITA//MYC//PPP1R12A//ATF1//ATOH1//PCBP1//CDON//ZBTB7B//CDK1…
GO:0006259	DNA metabolic process	Biological process	97	1006	1141	17653	1.49179	4.29622e-05	0.0260211	4.36691	0.0850131	LIG4//RNASEH2A//CHEK1//ORC3//STRA8//IGF1//POLK//DTL//POLE2//RBBP6//CLSPN//SET//DSCC1//CDK1//HFM1//FANCM//UBC//GTF2H4//BRCA2//XRCC6//APEX1//RIF1//TERF1//POLQ//MORF4L1//ZSWIM7//NSMCE1//ORAOV1//SPIDR//RAD54B//TONSL//RNF138//PALB2//GINS2//CDKN2D//SMARCA1//DNASE1L2//ISG20//RPAIN//POLE4//GINS3//USP37//DDX11//FANCD2//PSME4//FBXO6//UHRF1//HSF1//TAOK3//PARPBP//USP45//CDC14B//MORF4L2//POLR2C//POLR2D//POLR2…
GO:0051254	positive regulation of RNA metabolic process	Biological process	137	1523	1141	17653	1.39173	3.62776e-05	0.0260211	4.44036	0.12007	CHEK1//STAT1//KAT2B//CAMKK2//DAB2//AGTR2//AHR//MYRFL//PHF8//EBF3//XRCC6//GATA1//EHF//MDFIC//APBB1//IGF1//ILF3//ARNT//ARNTL//MEF2C//CIITA//MYC//NFE2//SOST//KDM3A//MESP1//PTCH1//BMP4//SMARCA1//SMARCA2//BRCA2//TFAP2A//TFAP2B//TNF//WNT11//ZIC1//NCOA4//HMGA2//ALX1//EOMES//TEAD2//AFAP1L2//PSRC1//RUNX2//CCNA2//KLHL6//CHURC1//RNF14//MED24//ARNT2//THRAP3//CDH1//ATAD2B//ARHGEF10L//U2AF2//SRSF5//MAPK7//EIF2…
GO:0045935	positive regulation of nucleobase-containing compound metabolic process	Biological process	154	1742	1141	17653	1.36775	2.82395e-05	0.0260211	4.54914	0.134969	CHEK1//STAT1//KAT2B//CAMKK2//DAB2//AGTR2//AHR//MYRFL//PHF8//EBF3//XRCC6//GATA1//EHF//MDFIC//APBB1//IGF1//ILF3//ARNT//ARNTL//MEF2C//CIITA//MYC//NFE2//SOST//KDM3A//MESP1//PTCH1//BMP4//SMARCA1//SMARCA2//BRCA2//TFAP2A//TFAP2B//TNF//WNT11//ZIC1//NCOA4//HMGA2//ALX1//EOMES//TEAD2//AFAP1L2//PSRC1//RUNX2//CCNA2//KLHL6//CHURC1//RNF14//MED24//ARNT2//THRAP3//CDH1//RAMP3//GPR161//TSHR//ATAD2B//DDX11//PRKCD//P…
GO:0035690	cellular response to drug	Biological process	43	340	1141	17653	1.95669	1.87482e-05	0.0211323	4.72704	0.0376862	RGS8//PDCD10//ECT2//APEX1//HSF1//AQP1//PRKCD//MAPK7//TRPC6//CDK1//RIPK2//ARHGEF2//FOLR1//FOLR2//CRH//CCNA2//AIF1//OPRM1//TNF//DNMT3A//GLRA1//XRN1//DNMT3B//AGTR2//DDIT4//RPS6KB1//JUP//CDH1//CRK//DDX11//SPIDR//CHRNA3//LYPD1//GCLM//ID1//AHR//FDX1//HMGA2//HTR1B//KCNQ1//MEF2C//MYC//PPP1R12A
GO:0000278	mitotic cell cycle	Biological process	103	1056	1141	17653	1.50906	1.53588e-05	0.0207743	4.81364	0.0902717	PRC1//KIF23//CEP57L1//BUB3//CDKN2A//CDKN2D//PHF8//ORC3//SPDYA//MYC//POLE2//POLE4//USP37//BCAT1//RPS6KB1//CAMK2A//USP26//CUL1//TFDP1//TFDP2//TYMS//AKAP9//CNTRL//CEP250//HAUS1//PPP1R12A//CEP192//CEP72//UBC//TUBA1A//CCNA2//CEP41//CDK1//SPRY1//CENPA//ARHGEF2//STAMBP//ECT2//ANK3//STMN1//BRCA2//CNOT7//PRMT1//CNOT2//PLAGL1//AURKC//NCAPD2//NUP50//NUP35//LPIN1//AAAS//CHMP2A//PSRC1//REEP3//OBSL1//CHFR//WNT…
GO:1903047	mitotic cell cycle process	Biological process	89	875	1141	17653	1.57367	1.23528e-05	0.0207743	4.90824	0.0780018	PRC1//KIF23//CEP57L1//BUB3//CDKN2A//CDKN2D//PHF8//ORC3//SPDYA//MYC//POLE2//POLE4//USP37//BCAT1//RPS6KB1//CAMK2A//USP26//CUL1//TFDP1//TFDP2//TYMS//AKAP9//CNTRL//CEP250//HAUS1//PPP1R12A//CEP192//CEP72//UBC//TUBA1A//CCNA2//CEP41//CDK1//SPRY1//CENPA//ARHGEF2//STAMBP//ECT2//ANK3//STMN1//BRCA2//CNOT7//PRMT1//CNOT2//PLAGL1//AURKC//NCAPD2//NUP50//NUP35//LPIN1//AAAS//CHMP2A//PSRC1//REEP3//OBSL1//CHFR//WNT…
GO:0006996	organelle organization	Biological process	311	3888	1141	17653	1.23756	9.52692e-06	0.0207743	5.02105	0.272568	SLC25A36//PRC1//KIF23//RPL23A//RPS27//WDR45//SYNPO2//GABARAPL1//CENPW//LIG4//MYC//BRCA2//CEP57L1//BUB3//SPRY1//CENPA//ARHGEF2//WIPF1//OBSL1//DISC1//PRKCZ//ATXN7//TUBA1A//VAMP4//MAP7//CDK1//MTFR2//GGNBP1//MX1//HFM1//FANCM//UBC//GTF2H4//XRCC6//APEX1//RIF1//TERF1//SMARCA1//PSRC1//MYO7A//HP1BP3//SET//TRIOBP//AIF1//RND3//CAPG//MICAL1//DNAJB6//FGD4//ARHGAP26//SHROOM2//PFN2//ARHGEF10L//RAC1//PHACTR4//CO…
GO:0016043	cellular component organization	Biological process	476	6269	1141	17653	1.17474	4.25264e-06	0.0143803	5.37134	0.417178	SLC25A36//PRC1//KIF23//RPL23A//RPS27//WDR45//SYNPO2//GABARAPL1//CENPW//LIG4//MYC//BRCA2//CEP57L1//BUB3//SPRY1//CENPA//ARHGEF2//WIPF1//OBSL1//DISC1//PRKCZ//ATXN7//TUBA1A//VAMP4//MAP7//CDK1//CD2BP2//USP4//RBM5//SMN1//SNRPD3//SNRPE//MTFR2//GGNBP1//MX1//GEMIN8//PRPF39//HFM1//FANCM//UBC//GTF2H4//XRCC6//APEX1//RIF1//TERF1//SMARCA1//CDH7//ECT2//RAC1//CDH1//LAMC3//TAF1B//RASGRP2//DDR1//PSRC1//TRIM72//MYO…

## Sheet: hypo FS-DBS vs. Ctrl
#Column "GO.ID" stands for the ID of gene ontology term
#Column "Term" stands for the name of gene ontology term
#Column "Ontology" stands for the ontology of GOID belongs to
#Column "Count" stands for the number of DE genes associated with the listed GOID
#Column "Pop.Hits" stands for the number of background population genes associated with the listed GOID
#Column "List.Total" stands for the total number of DE genes
#Column "Pop.Total" stands for the total number of background population genes
#Column "Fold.Enrichment" stands for the Fold Enrichment value of the GOID, it equals (Count/Pop.Hits)/(List.Total/Pop.Total)
#Column "Pvalue" stands for the significance testing value of the GOID
#Column "FDR" stands for the false discovery rate of the GOID, using Benjamini & Hochberg (1995) method
#Column "Enrichment.Score" stands for the Enrichment Score value of the GOID, it equals (-log10(Pvalue))
#Column "Gene.Ratio" stands for the Gene Ratio value genes associated with the GOID, it equals (Count/List.Total)
#Column "GENES" stands for the DE genes associated with the GOID
GO.ID	Term	Ontology	Count	Pop.Hits	List.Total	Pop.Total	Fold.Enrichment	Pvalue	FDR	Enrichment.Score	Gene.Ratio	GENES
GO:0008092	cytoskeletal protein binding	Molecular function	32	908	409	17548	1.51206	0.0132775	0.956758	1.87689	0.0782396	HDAC6//WASHC1//DAG1//EMD//SYNE2//HPCA//PFN2//MICAL3//MICAL1//TNNI2//SYNPO2L//CAPZB//RGS14//MAST2//KIFC3//MYH4//NME8//KIF16B//MTUS1//PSRC1//CEP57//KCTD6//CRMP1//FBLIM1//RAB11B//CLU//CKAP5//FRG1//LASP1//DYNLL2//CDH24//DLG5
GO:0050839	cell adhesion molecule binding	Molecular function	20	489	409	17548	1.75479	0.0110738	0.956758	1.95571	0.0488998	NPNT//HMGB1//IGF1//ITGA6//MPP7//EMD//LASP1//LDHA//RTN4//EPS15L1//RPL34//RPS26//CDH24//BSG//CAPZB//TAGLN2//H1FX//RAB11B//CKAP5//TENM3
GO:0019787	ubiquitin-like protein transferase activity	Molecular function	20	472	409	17548	1.81799	0.0076942	0.956758	2.11384	0.0488998	WWP2//UBE2C//TRIM9//FBXO27//FBXL16//KCTD13//FBXO3//ASB18//RNF141//RNF2//RNF5//RNF6//UBE2G1//FBXL15//CCNF//SPSB3//UBE2F//UBE4A//ANKIB1//MED1
GO:0030276	clathrin binding	Molecular function	6	73	409	17548	3.52641	0.00707188	0.956758	2.15047	0.0146699	CALY//AP2S1//AP2B1//TOM1//SYT6//RPH3A
GO:0004842	ubiquitin-protein transferase activity	Molecular function	20	446	409	17548	1.92398	0.00418524	0.904011	2.37828	0.0488998	UBE4A//WWP2//UBE2C//UBE2F//ANKIB1//MED1//RNF2//RNF6//UBE2G1//TRIM9//FBXO27//FBXL16//KCTD13//FBXO3//ASB18//RNF141//RNF5//FBXL15//CCNF//SPSB3
GO:0045296	cadherin binding	Molecular function	16	324	409	17548	2.11875	0.00403462	0.904011	2.3942	0.0391198	MPP7//EMD//ITGA6//LASP1//LDHA//RTN4//EPS15L1//RPL34//RPS26//CDH24//BSG//CAPZB//TAGLN2//H1FX//RAB11B//CKAP5
GO:0044389	ubiquitin-like protein ligase binding	Molecular function	16	323	409	17548	2.12531	0.00391651	0.904011	2.4071	0.0391198	HDAC6//WASHC1//SCAMP3//CDKN1A//UBE2C//CLU//UBE2F//ASB18//PML//PRKACA//PRKACB//RTN4//BOK//ELOB//UBE2G1//SNCAIP
GO:0031625	ubiquitin protein ligase binding	Molecular function	16	309	409	17548	2.2216	0.00253987	0.904011	2.59519	0.0391198	HDAC6//WASHC1//SCAMP3//CDKN1A//UBE2C//CLU//UBE2F//ASB18//PML//PRKACA//PRKACB//RTN4//BOK//ELOB//UBE2G1//SNCAIP
GO:0019899	enzyme binding	Molecular function	77	2301	409	17548	1.43575	0.000604026	0.391409	3.21894	0.188264	MIF//PRKCSH//MCF2//EIF2B2//ARHGEF1//CYTH3//FGFR3//KL//FER//XPO7//CDC42EP2//KCTD13//TRAPPC1//RPH3A//KIF16B//MICAL1//RIMS3//PIH1D2//DUSP12//SIT1//HPCA//LDHA//CDKN1A//RGS14//TBR1//ARHGAP33//ATF2//ADRA2A//SPRED2//MAP3K1//STX17//PRKAB1//PRKACA//TEX14//RPS7//SREBF1//MAP3K12//CDK13//PIWIL1//CTSC//MAST2//PPARA//PARD3//ARFGAP3//AGFG2//PEX5//GIT2//TGFBR2//ANKIB1//HDAC6//WASHC1//SCAMP3//UBE2C//CLU//UBE2F//A…
GO:0005515	protein binding	Molecular function	309	11565	409	17548	1.14635	1.24197e-05	0.0160959	4.90589	0.755501	TRIM9//STX17//WWP2//SPI1//TCF4//CREB1//ATF2//PITX2//PPARA//SIX3//CDC42EP2//NMS//ARHGEF1//RGS14//MIF//DAG1//HDAC6//WASHC1//EMD//SYNE2//HPCA//PFN2//MICAL3//MICAL1//TNNI2//SYNPO2L//CAPZB//LASP1//SOCS2//PRKCSH//MCF2//EIF2B2//CYTH3//FGFR3//KL//TRDN//FER//EGFL7//BOK//HMGB1//GDF6//TIMM50//IGF1//SPRED2//NPNT//ITGA6//CCK//UCN//CARTPT//MYH4//IGFBP7//LBR//CCL5//BCL9L//SOX17//DLG5//MAST2//KIFC3//NME8//KIF16B…
GO:0043229	intracellular organelle	Cellular component	324	12604	433	18698	1.11005	0.000409533	0.0351789	3.38771	0.748268	WASHC1//SCAMP3//CTSC//CYP11A1//SEC31A//ARFGAP3//AGFG2//ICA1//POR//AURKAIP1//EIF4ENIF1//ANKS1B//RNF6//BSG//RABEP2//STN1//YIPF4//SLC7A6//GIT2//NME6//MICU1//CLU//BRI3BP//DYNLL2//CYB5R3//EYA2//FECH//SYNE2//UQCRQ//CISD3//ACACA//SLC27A1//BOLA3//MSRA//NDUFA4//NDUFB6//NDUFS8//CEND1//OCIAD1//STX17//PRKACA//VARS2//MTUS1//RPL34//BOK//TFAP2C//SMDT1//RAB11B//TIMM50//CD74//HDAC6//EIF1//SRRM1//CDKN1A//HMG20B//H…
GO:0043226	organelle	Cellular component	346	13597	433	18698	1.09885	0.000293432	0.0280065	3.53249	0.799076	DYNLL2//FAM49B//PRKACA//WASHC1//SCAMP3//CTSC//CYP11A1//SEC31A//ARFGAP3//AGFG2//ICA1//POR//AURKAIP1//EIF4ENIF1//ANKS1B//RNF6//BSG//RABEP2//STN1//YIPF4//SLC7A6//GIT2//MIF//CEND1//GPRC5C//TAGLN2//RGS14//CNIH2//MT3//RTN4//ABHD17A//KCNAB2//DLG5//NME6//MICU1//CLU//BRI3BP//CYB5R3//EYA2//FECH//SYNE2//UQCRQ//CISD3//ACACA//SLC27A1//BOLA3//MSRA//NDUFA4//NDUFB6//NDUFS8//OCIAD1//STX17//VARS2//MTUS1//RPL34//BO…
GO:0031982	vesicle	Cellular component	134	4372	433	18698	1.32352	0.00015948	0.0171242	3.79729	0.309469	TM9SF1//DSC2//SGK3//GRM4//ARHGDIB//CALY//SCN8A//TFR2//NME8//TOM1//SCAMP3//IFITM3//HYOU1//CTSC//WWP2//CLU//GPR155//DAG1//CYB5R3//EIF4A1//EIF5A//SYNE2//NPNT//SIT1//RBMX//GNG7//SMIM24//GPX3//HIST1H1B//ACACA//HPCAL1//PKD1L3//APOC3//IGFBP7//APOH//ARF3//KIFC3//LASP1//LDHA//MCF2//MFAP4//MIF//MSRA//NAGLU//NDUFA4//TEX264//FAM49B//PFN2//MXRA8//TMEM106B//PRKACA//PRKACB//SEPT11//GPRC5C//TEX14//PSMD8//RTN4//P…
GO:0098796	membrane protein complex	Cellular component	49	1166	433	18698	1.8147	3.91019e-05	0.00479836	4.4078	0.113164	PIK3CD//STX17//RNF5//EMC10//SEC31A//SPTLC3//GNG7//GNG8//SCN8A//ABCG8//FXYD1//TRDN//CACNA2D2//AP2S1//AP2B1//KCNIP1//KCNC4//KCNG1//KCNAB2//DAG1//SGCE//CDH24//EPS15L1//IGF1//HMGB1//MPP7//TIMM50//NDUFA4//NDUFA5//NDUFB6//NDUFS8//UQCRQ//NDUFA4L2//MICU1//SMDT1//ARFGAP3//FCER1G//CNIH2//ABHD12//PKD1L3//PRKACA//CD74//CD3D//TGFBR2//TFR2//ITGA6//NPNT//SYNE2//RAMP1
GO:0098797	plasma membrane protein complex	Cellular component	30	574	433	18698	2.25692	3.12432e-05	0.00447298	4.50525	0.0692841	GNG7//GNG8//SCN8A//ABCG8//FXYD1//TRDN//CACNA2D2//AP2S1//AP2B1//KCNIP1//KCNC4//KCNG1//KCNAB2//DAG1//SGCE//CDH24//EPS15L1//IGF1//HMGB1//MPP7//FCER1G//CD74//CD3D//TGFBR2//TFR2//ITGA6//NPNT//RAMP1//CNIH2//ABHD12
GO:0044444	cytoplasmic part	Cellular component	268	9626	433	18698	1.20225	6.48873e-06	0.00111476	5.18784	0.618938	PRKACA//TMEM141//NME6//MICU1//CLU//BRI3BP//DYNLL2//CYP11A1//CYB5R3//EYA2//FECH//SYNE2//UQCRQ//CISD3//ACACA//SLC27A1//BOLA3//MSRA//NDUFA4//NDUFB6//NDUFS8//CEND1//POR//OCIAD1//AURKAIP1//STX17//VARS2//MTUS1//RPL34//BOK//BSG//TFAP2C//SMDT1//RAB11B//TIMM50//CD74//HDAC6//WASHC1//TOM1//SRRM1//CDKN1A//TRDN//CDC42EP2//HTATIP2//WWP2//UBE2C//KAT7//DUSP12//LARP4//TRIM9//ARHGAP33//AP2S1//FBXO27//RPTN//CRABP1/…
GO:0005737	cytoplasm	Cellular component	316	11544	433	18698	1.18206	4.13534e-07	8.88064e-05	6.38349	0.729792	ARHGAP33//FER//FBLIM1//PARD3//MICAL3//RIMS3//ABHD12//HPCA//TRDN//SYNE2//PIWIL1//PRKACA//TMEM141//CTSC//SLC16A13//SEC31A//CNIH2//ARFGAP3//GCNT1//GRM6//ICA1//ARF3//RHBDD2//TRAPPC1//SREBF1//BSG//CYTH3//CD74//WASHC1//GEMIN5//RPL18A//RPL28//RPL34//RPL41//LARP4//RPS7//RPS26//TUBG2//TM9SF1//STX17//MCOLN3//CKAP5//EIF4ENIF1//ICA1L//SPACA1//TMEM9//NAGLU//TMEM106B//NME6//MICU1//CLU//BRI3BP//DYNLL2//CYP11A1/…
GO:0005622	intracellular	Cellular component	380	14673	433	18698	1.11834	3.06573e-07	8.7782e-05	6.51347	0.877598	HDAC6//KAT7//CTSC//SLC16A13//SEC31A//CNIH2//ARFGAP3//GCNT1//GRM6//ICA1//ARF3//RHBDD2//TRAPPC1//SREBF1//BSG//CYTH3//CD74//WASHC1//WWP2//UBE2C//ASB18//ANKIB1//MED1//RNF2//UBE4A//GEMIN5//RPL18A//RPL28//RPL34//RPL41//LARP4//RPS7//RPS26//HIST1H4D//HMGB1//TUBG2//GNG7//GNG8//CDKN1A//SARNP//TM9SF1//STX17//MCOLN3//PSMD8//PSME1//TEX14//SEH1L//CKAP5//SPC24//CENPU//SMC5//PML//XRCC1//STN1//HIST1H1D//HIST1H1B/…
GO:0032991	protein-containing complex	Cellular component	166	5071	433	18698	1.41358	1.82694e-07	7.84673e-05	6.73827	0.383372	SARNP//TEX14//SEH1L//CKAP5//TUBG2//C1QB//COL18A1//EIF5A//XPO7//CREB1//HOXA11//PITX2//SOX17//TCF4//CYB5R3//PSMD8//EIF2B2//TNNI2//HDAC6//PRKACA//PRKACB//PRKAR1B//ELL2//CAPZB//EIF4A1//PSME1//DYNLL2//MED1//HMGB1//TRDN//SEPT10//SEPT11//SPC24//PHC1//RNF2//GEMIN5//GEMIN7//HYOU1//CD74//RAMP1//ADRA2A//FGFR3//PKD1L3//GPRC5C//ABCG8//TGFBR2//LOXL4//EME2//ACIN1//WDR37//CDKN1A//WASHC1//PIH1D2//CLU//CENPU//KIFC…
GO:0044424	intracellular part	Cellular component	377	14395	433	18698	1.13093	6.10723e-08	5.24611e-05	7.21416	0.87067	WWP2//UBE2C//ASB18//ANKIB1//MED1//RNF2//UBE4A//GNG7//GNG8//CDKN1A//PSMD8//PSME1//HDAC6//TOM1//EIF1//CDC42EP2//HYOU1//HTATIP2//RGS14//KRR1//KLK8//DUSP12//TRIM9//ARHGAP33//CLU//PIH1D2//GTSF1//ATF2//CRIP1//UBE2F//ADRA2A//DUSP18//SEPT10//GPR155//DAG1//CYB5R3//DPYD//EIF4A1//EIF4EBP1//EIF5A//EMD//CEP112//FARSA//KCTD20//FER//FGFR3//SEC31A//XPO7//MAST2//LPIN1//SYNE2//HSPBP1//GEMIN5//ARFGAP3//TUBG2//KCNIP…
GO:0051179	localization	Biological process	192	6497	419	17653	1.24507	7.96366e-05	0.0538583	4.09889	0.458234	MT3//SIX3//CEP57//PML//SLC17A7//SLC27A1//APBB2//PITX2//CCK//CELSR1//HMGB1//CCL5//PIK3CD//FCER1G//CLU//IGF1//APOH//TEX264//FAM49B//SRGN//TAGLN2//CD74//SLC7A9//SLC7A6//ARFGAP3//AGFG2//KIF16B//ZFPL1//GIT2//SYT6//RPH3A//STX17//SRRM1//SARNP//EIF5A//SEH1L//DAG1//XPO7//PARD3//RTP3//ZDHHC18//RPL18A//RPL28//RPL34//RPL41//RPS7//RPS26//LASP1//SLC1A2//PKD1L3//KCNC4//KCNG1//FXYD1//SCN8A//RAMP1//CUTC//HEPH//TF…
GO:0016043	cellular component organization	Biological process	187	6269	419	17653	1.25675	6.13503e-05	0.0461014	4.21218	0.446301	TUBG2//CEP57//SEPT10//SEPT11//HIST1H4D//CRMP1//FER//PARD3//GEMIN5//SNRPB//GEMIN7//CISD2//PIH1D2//EME2//SMC5//STN1//CLU//MED1//TENM3//CDH24//CAPZB//SGK3//IGFBP7//SOCS2//PSRC1//SPACA1//SOX17//BOK//CCK//TIMM50//COL18A1//HIST1H1D//HIST1H1B//HIST1H2BE//H1FX//MICAL3//MICAL1//CDC42EP2//ADRA2A//PFN2//LARP4//MAST3//MAST2//QRICH1//SYT6//RPH3A//STX17//HMGB1//MT3//HMG20B//SSRP1//RBMX//CELF4//FCER1G//SYNE2//S…
GO:0065008	regulation of biological quality	Biological process	123	3770	419	17653	1.37457	6.00929e-05	0.0461014	4.22118	0.293556	SMC5//STN1//SLC17A7//CARTPT//ACACA//PRKACA//MIF//CD74//RASL10B//SREBF1//PRKACB//PRKAR1B//CAPZB//HMG20B//FCER1G//ITPK1//MICAL1//NME8//TXNDC5//MED1//CYP11A1//HSD3B2//SULT1E1//TRDN//GPR12//CCL5//MT3//TFR2//HEPH//SLC39A13//DAG1//CD52//HMGB1//GRM4//CREB1//SOCS2//APOH//ADRA2A//ICA1//CACNA2D2//CDC42EP2//FBLIM1//TBCCD1//CDC42SE1//RAP1GAP2//UCN//PML//METTL21C//GSTO1//PPARA//UBE2C//TRIM9//HIST1H4D//CDKN1A/…
GO:0044085	cellular component biogenesis	Biological process	108	3209	419	17653	1.41794	5.83848e-05	0.0461014	4.2337	0.257757	RPL34//SEPT10//SEPT11//GEMIN5//SNRPB//GEMIN7//WDR37//KRR1//PIH1D2//SPACA1//HIST1H1D//HIST1H1B//HIST1H2BE//HIST1H4D//H1FX//CAPZB//FRG1//LYAR//RPL18A//RPL28//RPL41//RPS7//RPS26//PAPD5//RBMX//CELF4//CLU//TUBG2//CDH24//ITGA6//HDAC6//DYNLL2//NME8//FUZ//FER//UBE2C//HMGB1//SYNE2//PFN2//MYADM//CDC42EP2//PSRC1//WASHC1//MPP7//SYNPO2L//CCK//NDUFA5//NDUFB6//NDUFS8//FBLIM1//CENPU//APOC3//PRKACA//PRKACB//STX17…
GO:0032095	regulation of response to food	Biological process	5	18	419	17653	11.7031	4.88198e-05	0.0461014	4.3114	0.0119332	PPARA//UCN//CCK//CARTPT//MT3
GO:0032107	regulation of response to nutrient levels	Biological process	6	24	419	17653	10.5328	1.61538e-05	0.0218496	4.79173	0.0143198	MT3//PPARA//UCN//CCK//CARTPT//MED1
GO:0032104	regulation of response to extracellular stimulus	Biological process	6	24	419	17653	10.5328	1.61538e-05	0.0218496	4.79173	0.0143198	MT3//PPARA//UCN//CCK//CARTPT//MED1
GO:0071840	cellular component organization or biogenesis	Biological process	197	6486	419	17653	1.27966	8.41176e-06	0.0189629	5.07511	0.470167	RPL34//TUBG2//CEP57//SEPT10//SEPT11//HIST1H4D//CRMP1//FER//PARD3//GEMIN5//SNRPB//GEMIN7//CISD2//WDR37//KRR1//PIH1D2//EME2//SMC5//STN1//CLU//MED1//TENM3//CDH24//CAPZB//SGK3//IGFBP7//SOCS2//PSRC1//SPACA1//SOX17//BOK//CCK//TIMM50//COL18A1//HIST1H1D//HIST1H1B//HIST1H2BE//H1FX//MICAL3//MICAL1//CDC42EP2//ADRA2A//PFN2//LARP4//MAST3//MAST2//QRICH1//SYT6//RPH3A//STX17//HMGB1//MT3//HMG20B//SSRP1//FRG1//LYA…
GO:0043933	protein-containing complex subunit organization	Biological process	87	2152	419	17653	1.70326	3.42666e-07	0.00115872	6.46513	0.207637	SEPT10//SEPT11//GEMIN5//SNRPB//GEMIN7//PIH1D2//HIST1H1D//HIST1H1B//HIST1H2BE//HIST1H4D//H1FX//CAPZB//MICAL3//MICAL1//RBMX//CELF4//CLU//SEH1L//CKAP5//TUBG2//HDAC6//APOC3//UBE2C//STX17//HMGB1//LOXL4//PFN2//MYADM//CDC42EP2//FER//PSRC1//MPP7//CCK//NDUFA5//NDUFB6//NDUFS8//FBLIM1//CENPU//WASHC1//PRKACA//PRKACB//PDE4DIP//PIWIL1//TRIM9//TMEM141//MICU1//KCTD6//FCER1G//KCTD13//KCNC4//KCNG1//CD3D//CEP57//PS…
GO:0065003	protein-containing complex assembly	Biological process	79	1852	419	17653	1.79718	1.57182e-07	0.00106303	6.8036	0.188544	SEPT10//SEPT11//GEMIN5//SNRPB//GEMIN7//PIH1D2//HIST1H1D//HIST1H1B//HIST1H2BE//HIST1H4D//H1FX//CAPZB//RBMX//CELF4//CLU//TUBG2//UBE2C//HMGB1//PFN2//MYADM//CDC42EP2//FER//PSRC1//MPP7//HDAC6//CCK//NDUFA5//NDUFB6//NDUFS8//FBLIM1//CENPU//WASHC1//APOC3//PRKACA//PRKACB//PDE4DIP//TRIM9//TMEM141//MICU1//KCTD6//FCER1G//KCTD13//KCNC4//KCNG1//CD3D//CEP57//PSMD8//CREB1//CKAP5//CTSC//SEC31A//CNIH2//TRAPPC1//AP2…
